# Supplementary material for: Selective footprints and genes relevant to cold adaptation and other phenotypic traits are unscrambled in the genomes of divergently selected chicken breeds
Source: J Anim Sci Biotechnol. 2023 Feb 24;14:35. doi: 10.1186/s40104-022-00813-0 (PMC9951459; doi:10.1186/s40104-022-00813-0)
Supplement: Supplementary file 5 — Additional file 5: Table S2. Distribution of ROHs by mean length (sheet A) and number (sheet B) among length classes. [file 40104_2022_813_MOESM5_ESM.xlsx]

## Sheet: (A) Mean Length
Additional file 5: Table S2 Distribution of ROHs by mean length (sheet A) and number (sheet B) among length classes
Class	Breed	n	Mean length	SD	SE	ci	Class	Mean length	Coverage, %
>0,5	OMF	30	265.3	66.8893	12.2123	24.9769	0,5-1	33.3305	12.5633
>0,5	RUW	64	206.712	35.2805	4.41006	8.81281	0,5-1	35.7197	17.2799
>0,5	USH	40	411.31	85.1149	13.4579	27.2211	0,5-1	26.0194	6.32598
>0,5	WCR	22	160.463	20.8007	4.43472	9.2225	0,5-1	46.9032	29.23
>1	OMF	30	231.969	62.9275	11.4889	23.4975	1-2	54.3594	20.4898
>1	RUW	64	170.992	35.1591	4.39489	8.78249	1-2	48.3782	23.4036
>1	USH	40	385.291	85.1864	13.4692	27.2439	1-2	45.4091	11.0401
>1	WCR	22	113.559	21.8497	4.65838	9.68763	1-2	49.1842	30.6515
>2	OMF	30	177.61	55.6757	10.165	20.7897	2-4	68.6389	25.8722
>2	RUW	64	122.614	35.5135	4.43919	8.87101	2-4	51.867	25.0914
>2	USH	40	339.882	85.8076	13.5674	27.4426	2-4	81.6459	19.8502
>2	WCR	22	64.3751	21.7044	4.62739	9.62319	2-4	36.8264	22.9502
>4	OMF	30	108.971	44.8065	8.18051	16.731	4-8	69.6761	26.2631
>4	RUW	64	70.7473	33.5778	4.19722	8.38748	4-8	42.5117	20.5656
>4	USH	40	258.236	75.9097	12.0024	24.2771	4-8	109.305	26.5748
>4	WCR	22	27.5487	16.846	3.59157	7.46908	4-8	20.5962	12.8355
>8	OMF	30	39.2949	30.1636	5.50709	11.2633	8-16	32.2018	12.1379
>8	RUW	64	28.2356	23.8413	2.98016	5.95538	8-16	23.0478	11.1497
>8	USH	40	148.931	60.099	9.50249	19.2206	8-16	103.591	25.1857
>8	WCR	22	6.95248	9.16123	1.95318	4.06186	8-16	6.95248	4.33277
>16	OMF	30	7.09309	12.7671	2.33095	4.76732	>16	7.09309	2.67361
>16	RUW	64	5.1878	12.6323	1.57904	3.15547	>16	5.1878	2.50968
>16	USH	40	45.3395	40.5217	6.40704	12.9595	>16	45.3395	11.0232
>16	WCR	22	0	0	0	0	>16	0	0
In total	OMF		265.3				In total	265.3	100
In total	RUW		206.712				In total	206.712	100
In total	USH		411.31				In total	411.31	100
In total	WCR		160.463				In total	160.463	100

## Sheet: (B) Mean Number
Additional file 5: Table S2. Distribution of ROHs by mean length (sheet A) and number (sheet B) among length classes
Class	Breed	n	Mean ROH no. values	SD	SE	ci
0,5-1	OMF	30	45.8667	10.6503	1.94448	3.9769
0,5-1	RUW	64	48.7969	7.01513	0.876891	1.75233
0,5-1	USH	40	35.525	5.93982	0.939167	1.89965
0,5-1	WCR	22	64	9.58173	2.04283	4.2483
1-2	OMF	30	38.5333	8.13987	1.48613	3.03948
1-2	RUW	64	34.75	7.63867	0.954833	1.90808
1-2	USH	40	31.35	5.5403	0.875998	1.77187
1-2	WCR	22	35.4545	6.64564	1.41685	2.94651
2-4	OMF	30	24.6	6.99557	1.27721	2.61219
2-4	RUW	64	19.125	4.68195	0.585243	1.16952
2-4	USH	40	28.45	6.25505	0.98901	2.00046
2-4	WCR	22	13.8636	4.70355	1.0028	2.08544
4-8	OMF	30	12.7	4.5573	0.832045	1.70172
4-8	RUW	64	7.64062	3.11864	0.389831	0.779014
4-8	USH	40	19.625	5.7454	0.908427	1.83747
4-8	WCR	22	3.86364	2.23171	0.475802	0.989484
8-16	OMF	30	3.13333	2.30042	0.419998	0.858993
8-16	RUW	64	2.20312	1.49262	0.186578	0.372846
8-16	USH	40	9.6	3.20896	0.507381	1.02628
8-16	WCR	22	0.636364	0.847711	0.180733	0.375854
>16	OMF	30	0.366667	0.668675	0.122083	0.249687
>16	RUW	64	0.28125	0.677735	0.0847169	0.169293
>16	USH	40	1.95	1.61642	0.255579	0.516957
>16	WCR	22	0	0	0	0
