# Supplementary material for: Selective footprints and genes relevant to cold adaptation and other phenotypic traits are unscrambled in the genomes of divergently selected chicken breeds
Source: J Anim Sci Biotechnol. 2023 Feb 24;14:35. doi: 10.1186/s40104-022-00813-0 (PMC9951459; doi:10.1186/s40104-022-00813-0)
Supplement: Supplementary file 6 — Additional file 6: Table S3. Distribution of ROH islands by breeds (sheet A) and by chromosomes (sheet B). [file 40104_2022_813_MOESM6_ESM.xlsx]

## Sheet: (A) by breed
Additional file 6: Table S3 Distribution of ROH islands by breeds (sheet A) and by chromosomes (sheet B)
Group	Start_SNP	End_SNP	Chromosome	nSNP	From	To	Size, Mb	Number	Length, Mb
OMF	Gga_rs13824559	Gga_rs13823569	1	30	3172109	3993119	0.82101	12	11.9273
OMF	GGaluGA012653	Gga_rs13751809	1	62	36073980	37677009	1.60303
OMF	Gga_rs15264976	GGaluGA018056	1	33	51084075	51908337	0.824262
OMF	Gga_rs13879406	Gga_rs13658329	1	35	65256487	66079637	0.82315
OMF	GGaluGA025833	GGaluGA025994	1	57	73697320	75664574	1.96725
OMF	GGaluGA027845	Gga_rs13583662	1	57	81476334	82773335	1.297
OMF	Gga_rs13892257	Gga_rs13892865	1	17	82912085	83316657	0.404572
OMF	GGaluGA028746	GGaluGA029258	1	51	83434617	85065681	1.63106
OMF	GGaluGA029513	Gga_rs15331705	1	26	85586128	86227151	0.641023
OMF	Gga_rs13898709	GGaluGA030724	1	25	88252260	89012906	0.760646
OMF	Gga_rs13899455	Gga_rs13900165	1	24	89064063	89608694	0.544631
OMF	Gga_rs13982552	GGaluGA058849	1	28	179864377	180474019	0.609642
OMF	GGaluGA129207	GGaluGA129748	2	44	445916	1550872	1.10496	9	9.98564
OMF	Gga_rs14128478	Gga_rs14129379	2	35	2556646	3339944	0.783298
OMF	GGaluGA135999	Gga_rs13540778	2	38	19129116	20034383	0.905267
OMF	GGaluGA136355	Gga_rs14148981	2	27	20092733	20790508	0.697775
OMF	Gga_rs15929067	GGaluGA138803	2	42	27261636	28419131	1.15749
OMF	Gga_rs16714818	Gga_rs16042979	2	25	77641410	78290575	0.649165
OMF	Gga_rs13635932	Gga_rs14211841	2	79	80989914	83947972	2.95806
OMF	GGaluGA157334	GGaluGA157472	2	18	89344059	89772704	0.428645
OMF	Gga_rs16092307	Gga_rs14231096	2	37	104967890	106268868	1.30098
OMF	Gga_rs16213649	Gga_rs14309300	3	62	1031582	2971451	1.93987	8	6.73148
OMF	GGaluGA217102	Gga_rs13675286	3	24	38129397	38803797	0.6744
OMF	Gga_rs16255883	GGaluGA217815	3	36	39035609	39878908	0.843299
OMF	Gga_rs14379493	GGaluGA229786	3	30	76216408	76917648	0.70124
OMF	Gga_rs15401654	GGaluGA230504	3	24	78332180	79030461	0.698281
OMF	Gga_rs14406001	Gga_rs14406531	3	26	102265357	102937846	0.672489
OMF	Gga_rs14406569	Gga_rs14406835	3	15	102970100	103396380	0.42628
OMF	Gga_rs14408039	GGaluGA238168	3	26	104319715	105095335	0.77562
OMF	Gga_rs16392034	Gga_rs16392385	4	21	37507028	37992376	0.485348	4	2.49058
OMF	Gga_rs14485703	GGaluGA264147	4	26	67022079	67676170	0.654091
OMF	GGaluGA266807	Gga_rs14494169	4	25	78539212	79133328	0.594116
OMF	GGaluGA268997	Gga_rs15639000	4	28	84377739	85134766	0.757027
OMF	Gga_rs14526966	Gga_rs10722587	5	51	27817620	29091737	1.27412	3	2.33437
OMF	Gga_rs16502062	Gga_rs14542146	5	24	44907279	45517908	0.610629
OMF	GGaluGA287595	Gga_rs15725104	5	18	48836959	49286587	0.449628
OMF	Gga_rs15823559	Gga_rs14597772	7	39	100840	990135	0.889295	6	5.20071
OMF	Gga_rs15837335	Gga_rs14604621	7	27	6767284	8234619	1.46734
OMF	Gga_rs16584063	Gga_rs10724555	7	54	11644039	12638582	0.994543
OMF	Gga_rs15845902	GGaluGA312781	7	34	12827140	13369291	0.542151
OMF	GGaluGA320033	Gga_rs14628604	7	46	32408884	33324553	0.915669
OMF	Gga_rs14628794	GGaluGA320506	7	20	33560481	33952193	0.391712
OMF	Gga_rs15892308	Gga_rs15893532	8	41	406926	1290398	0.883472	1	0.883472
OMF	GGaluGA343640	GGaluGA343964	9	25	22164571	22694487	0.529916	1	0.529916
OMF	Gga_rs14003059	Gga_rs14003248	10	37	6028095	6557525	0.52943	2	0.952039
OMF	Gga_rs15587203	Gga_rs14011178	10	26	15884214	16306823	0.422609
OMF	Gga_rs15613316	Gga_rs13792406	11	28	9240686	9752636	0.51195	2	1.24182
OMF	GGaluGA078569	Gga_rs14966386	11	58	15043137	15773008	0.729871
OMF	Gga_rs14977015	GGaluGA084554	12	33	8844544	9362498	0.517954	5	3.19177
OMF	Gga_rs14045435	Gga_rs15664811	12	30	15951735	16355234	0.403499
OMF	Gga_rs14046123	Gga_rs14985293	12	87	16766257	18022836	1.25658
OMF	GGaluGA089034	Gga_rs14048341	12	37	18167710	18628660	0.46095
OMF	Gga_rs15674679	Gga_rs15675542	12	30	19728326	20281111	0.552785
OMF	Gga_rs14068810	GGaluGA098683	14	47	620635	1321013	0.700378	1	0.700378
OMF	Gga_rs14710236	Gga_rs14415737	26	100	67832	896207	0.828375	1	0.828375
							55	55	46.9978
							1.82139
							0.474809
							0.0640233
RUW	GGaluGA014337	GGaluGA014589	1	76	41095175	43533868	2.43869	5	5.5944
RUW	Gga_rs13752965	Gga_rs13856647	1	44	40035231	40992125	0.956894
RUW	Gga_rs15447515	GGaluGA048211	1	26	143047114	143929272	0.882158
RUW	Gga_rs14807412	GGaluGA011219	1	36	32255130	33091901	0.836771
RUW	GGaluGA004943	Gga_rs15202242	1	20	10699911	11179791	0.47988
RUW	GGaluGA166757	Gga_rs14247098	2	33	123007527	124313981	1.30645	2	2.4149
RUW	Gga_rs13729568	Gga_rs16117190	2	31	118670221	119778669	1.10845
RUW	GGaluGA214009	Gga_rs14333701	3	43	28893417	29993389	1.09997	4	3.22249
RUW	GGaluGA231938	Gga_rs14388330	3	29	83305526	84116441	0.810915
RUW	Gga_rs16255271	Gga_rs14342554	3	33	38468765	39176941	0.708176
RUW	Gga_rs14346326	Gga_rs14346950	3	24	42364047	42967472	0.603425
RUW	Gga_rs14435881	Gga_rs16371572	4	63	17870279	20342352	2.47207	3	3.73887
RUW	Gga_rs16375616	GGaluGA250097	4	25	24267245	24990794	0.723549
RUW	GGaluGA254469	GGaluGA254643	4	23	38036039	38579286	0.543247
RUW	GGaluGA277535	GGaluGA277752	5	37	17793200	18696072	0.902872	1	0.902872
RUW	Gga_rs14667686	Gga_rs14667067	9	28	5855790	6380344	0.524554	1	0.524554
RUW	Gga_rs14049321	Gga_rs15675542	12	37	19641545	20281111	0.639566	1	0.639566
							17	17	17.0376
							1.89098
							0.591289
							0.143409
USH	GGaluGA049692	Gga_rs13779382	1	276	147547935	155510340	7.96241	33	67.4224
USH	GGaluGA061732	Gga_rs13997299	1	262	188730350	195709435	6.97909
USH	GGaluGA038778	Gga_rs13686136	1	180	113977250	119857521	5.88027
USH	GGaluGA025673	Gga_rs13886793	1	128	72096581	77204994	5.10841
USH	Gga_rs13976805	Gga_rs13981610	1	178	174866837	179020189	4.15335
USH	Gga_rs15290417	Gga_rs13658261	1	158	61918963	65880684	3.96172
USH	Gga_rs13965173	Gga_rs15488486	1	125	163858317	167289395	3.43108
USH	GGaluGA052204	Gga_rs15470745	1	99	159917877	162978619	3.06074
USH	Gga_rs13941156	Gga_rs13625801	1	103	133737684	136572885	2.8352
USH	Gga_rs13968464	GGaluGA054842	1	111	167953827	170558404	2.60458
USH	GGaluGA046815	Gga_rs13948485	1	80	138731229	140692168	1.96094
USH	Gga_rs13918356	Gga_rs10723080	1	73	108458965	110342026	1.88306
USH	GGaluGA030234	Gga_rs13899699	1	69	87427086	89275741	1.84865
USH	Gga_rs13558406	GGaluGA060534	1	70	183959221	185658364	1.69914
USH	Gga_rs13903098	Gga_rs13904940	1	70	92192818	93791840	1.59902
USH	GGaluGA046142	Gga_rs13626460	1	46	137051809	138386161	1.33435
USH	Gga_rs14926828	Gga_rs10723091	1	41	180633544	181671137	1.03759
USH	Gga_rs13989123	Gga_rs13990361	1	40	186276299	187295180	1.01888
USH	GGaluGA061287	Gga_rs14933821	1	32	187340471	188267422	0.926951
USH	Gga_rs13960242	Gga_rs15483523	1	28	163044695	163835930	0.791235
USH	Gga_rs13839630	Gga_rs13840621	1	30	24459092	25224985	0.765893
USH	Gga_rs13842200	Gga_rs13842853	1	30	27168179	27883388	0.715209
USH	Gga_rs15416461	Gga_rs13936068	1	24	127595878	128310580	0.714702
USH	Gga_rs13958181	Gga_rs15467165	1	24	158727149	159399402	0.672253
USH	Gga_rs13653938	Gga_rs14827622	1	23	54357467	54957349	0.599882
USH	Gga_rs13882359	Gga_rs13883105	1	25	68209165	68808616	0.599451
USH	GGaluGA059906	Gga_rs13987039	1	24	183286842	183871259	0.584417
USH	Gga_rs13838880	GGaluGA008639	1	24	23824428	24397267	0.572839
USH	Gga_rs13846121	Gga_rs13846676	1	26	31166981	31733020	0.566039
USH	Gga_rs14930816	Gga_rs13814731	1	22	185747810	186254957	0.507147
USH	Gga_rs13917269	Gga_rs13917707	1	14	107593839	107966683	0.372844
USH	GGaluGA055291	Gga_rs13973797	1	17	171827551	172177977	0.350426
USH	Gga_rs13553164	Gga_rs14917581	1	14	171047180	171371836	0.324656
USH	Gga_rs15112302	GGaluGA153805	2	292	66587711	74957741	8.37003	22	50.9879
USH	Gga_rs14219273	Gga_rs16074428	2	223	91037922	97120631	6.08271
USH	Gga_rs16136258	Gga_rs15158544	2	149	129511370	134436080	4.92471
USH	GGaluGA162168	GGaluGA163578	2	183	106254741	111047747	4.79301
USH	Gga_rs16038973	Gga_rs16045309	2	172	75024216	79762574	4.73836
USH	GGaluGA160100	GGaluGA161377	2	141	99815418	103246300	3.43088
USH	Gga_rs14182263	Gga_rs14183609	2	79	51236864	53982206	2.74534
USH	GGaluGA141993	Gga_rs14169029	2	89	38331387	40749495	2.41811
USH	Gga_rs14210204	GGaluGA155571	2	46	81091028	83060609	1.96958
USH	GGaluGA141125	Gga_rs15950748	2	52	35115874	36850914	1.73504
USH	GGaluGA131910	Gga_rs14135090	2	59	6249698	7825491	1.57579
USH	GGaluGA130278	Gga_rs14130285	2	58	2722222	4040153	1.31793
USH	Gga_rs15131887	Gga_rs10726789	2	51	97163438	98344691	1.18125
USH	Gga_rs14247076	Gga_rs14248426	2	46	124291350	125394485	1.10313
USH	Gga_rs15146422	Gga_rs14240469	2	41	116697379	117594070	0.896691
USH	Gga_rs14130353	Gga_rs14131179	2	29	4122053	4786821	0.664768
USH	GGaluGA139762	Gga_rs14160786	2	25	31529849	32140422	0.610573
USH	Gga_rs14260251	Gga_rs16147971	2	25	143988351	144561510	0.573159
USH	Gga_rs14218232	Gga_rs14219057	2	20	90240122	90768332	0.52821
USH	GGaluGA155806	GGaluGA155990	2	22	83787121	84277097	0.489976
USH	Gga_rs14132253	GGaluGA131891	2	14	5744158	6220125	0.475967
USH	Gga_rs16697762	GGaluGA163719	2	14	111172171	111534843	0.362672
USH	Gga_rs14395148	Gga_rs14398043	3	119	91547554	94401950	2.8544	16	17.1158
USH	Gga_rs14364137	GGaluGA224607	3	91	56828551	59122957	2.29441
USH	GGaluGA214391	Gga_rs13722547	3	73	30187768	31957544	1.76978
USH	Gga_rs14413998	Gga_rs14415479	3	50	109493923	110788877	1.29495
USH	Gga_rs14353982	Gga_rs14355691	3	54	46816816	48073408	1.25659
USH	Gga_rs14308476	GGaluGA203565	3	34	1783374	2877449	1.09407
USH	Gga_rs13791337	GGaluGA225328	3	29	61314917	62138983	0.824066
USH	Gga_rs13504234	Gga_rs16222762	3	36	9095373	9918003	0.82263
USH	Gga_rs10730591	Gga_rs14393209	3	25	88331618	89117440	0.785822
USH	Gga_rs16261780	Gga_rs14347796	3	27	43136407	43854732	0.718325
USH	Gga_rs16328043	GGaluGA235802	3	28	96577854	97294745	0.716891
USH	Gga_rs10728910	GGaluGA238430	3	23	104901291	105535086	0.633795
USH	Gga_rs15016336	GGaluGA208505	3	24	13309812	13934904	0.625092
USH	Gga_rs14393756	Gga_rs14394072	3	21	90078600	90614812	0.536212
USH	Gga_rs16301066	Gga_rs13693096	3	17	74441157	74890504	0.449347
USH	Gga_rs14377733	Gga_rs15390760	3	18	73939019	74378416	0.439397
USH	Gga_rs16391860	GGaluGA256944	4	322	37321351	45950141	8.62879	20	34.1166
USH	GGaluGA264792	Gga_rs14492568	4	312	69338287	77509161	8.17087
USH	GGaluGA244088	Gga_rs16359009	4	137	5456346	9266511	3.81017
USH	GGaluGA261132	Gga_rs16422640	4	135	57693881	61211556	3.51768
USH	Gga_rs16371128	Gga_rs14436315	4	29	18695784	20204056	1.50827
USH	Gga_rs14418751	Gga_rs10731486	4	35	534039	1469235	0.935196
USH	Gga_rs14417732	Gga_rs13640698	4	35	1673499	2556409	0.88291
USH	Gga_rs14432601	Gga_rs14433274	4	31	14621085	15381852	0.760767
USH	GGaluGA260587	GGaluGA260695	4	25	55476501	56179776	0.703275
USH	Gga_rs14429046	GGaluGA246405	4	27	11715816	12338850	0.623034
USH	Gga_rs14472889	GGaluGA260534	4	22	54653287	55276252	0.622965
USH	Gga_rs16405303	Gga_rs14466376	4	30	48385297	49007483	0.622186
USH	Gga_rs14462980	GGaluGA257588	4	19	46514211	47113904	0.599693
USH	Gga_rs14486445	Gga_rs16431504	4	24	67965270	68557882	0.592612
USH	GGaluGA243523	Gga_rs14422413	4	18	4346410	4729845	0.383435
USH	GGaluGA247820	Gga_rs14434311	4	13	15931276	16306236	0.37496
USH	Gga_rs14432104	Gga_rs14432520	4	18	14137021	14509848	0.372827
USH	Gga_rs14443040	Gga_rs14443530	4	13	28994330	29339092	0.344762
USH	Gga_rs15607820	GGaluGA263853	4	17	66241545	66582782	0.341237
USH	Gga_rs16401499	Gga_rs14462697	4	10	46034302	46355306	0.321004
USH	GGaluGA277485	GGaluGA278486	5	164	17651476	21781111	4.12964	12	17.723
USH	Gga_rs14554568	Gga_rs14558294	5	119	56486975	59801102	3.31413
USH	GGaluGA272460	Gga_rs14353136	5	54	2303652	4188890	1.88524
USH	Gga_rs16510357	GGaluGA289257	5	62	50948026	52636938	1.68891
USH	Gga_rs14533887	Gga_rs15705931	5	57	37494656	38819144	1.32449
USH	GGaluGA290285	Gga_rs14553057	5	39	54514228	55395458	0.88123
USH	Gga_rs14539263	Gga_rs14540338	5	37	43237730	44074630	0.8369
USH	GGaluGA280792	GGaluGA281144	5	38	27202161	28029676	0.827515
USH	Gga_rs14510903	GGaluGA273918	5	30	7854146	8628778	0.774632
USH	Gga_rs16501438	Gga_rs14541980	5	29	44589171	45336930	0.747759
USH	GGaluGA275473	GGaluGA275806	5	25	12986763	13669365	0.682602
USH	Gga_rs16490410	Gga_rs15699772	5	23	35085087	35715051	0.629964
USH	Gga_rs16538641	Gga_rs13566297	6	118	9046251	11656107	2.60986	2	3.93132
USH	Gga_rs13580784	Gga_rs15812779	6	71	28721998	30043457	1.32146
USH	Gga_rs15823559	Gga_rs14602338	7	226	100840	4647878	4.54704	11	19.4052
USH	Gga_rs14604108	Gga_rs15840938	7	156	6341635	10430027	4.08839
USH	GGaluGA313163	Gga_rs16752109	7	125	14253982	16894722	2.64074
USH	Gga_rs13597498	Gga_rs14624058	7	107	27096078	29276166	2.18009
USH	Gga_rs15853838	GGaluGA314710	7	101	17056617	18958688	1.90207
USH	Gga_rs15890901	Gga_rs16616357	7	24	35829430	36583108	0.753678
USH	Gga_rs14630301	Gga_rs14631229	7	41	34950204	35696880	0.746676
USH	Gga_rs16584651	GGaluGA312525	7	39	12001209	12731059	0.72985
USH	GGaluGA309827	Gga_rs14603219	7	39	4713195	5408034	0.694839
USH	GGaluGA312838	GGaluGA313144	7	37	13528482	14219491	0.691009
USH	Gga_rs14624121	Gga_rs13598891	7	22	29325760	29756579	0.430819
USH	Gga_rs14639592	GGaluGA326251	8	170	8345421	12996289	4.65087	6	7.85099
USH	Gga_rs16631058	GGaluGA327409	8	74	14961983	16365072	1.40309
USH	Gga_rs15925856	Gga_rs15927133	8	29	21087328	21661378	0.57405
USH	Gga_rs16648702	GGaluGA332912	8	20	28383728	28822751	0.439023
USH	GGaluGA330826	GGaluGA331061	8	25	24587234	25020907	0.433673
USH	Gga_rs15892538	Gga_rs15893092	8	18	701107	1051393	0.350286
USH	Gga_rs13736221	Gga_rs16682272	9	135	21373798	24121334	2.74754	3	4.77613
USH	Gga_rs14698508	Gga_rs15980499	9	59	18124567	19353979	1.22941
USH	GGaluGA341446	Gga_rs14677168	9	44	16143116	16942294	0.799178
USH	Gga_rs14946348	Gga_rs14007776	10	245	9258691	12801540	3.54285	3	7.78547
USH	Gga_rs13677189	GGaluGA067815	10	213	3483546	6810000	3.32645
USH	Gga_rs13818846	Gga_rs13615903	10	60	1092799	2008968	0.916169
USH	GGaluGA075723	Gga_rs15613372	11	205	6215555	9268181	3.05263	7	9.05964
USH	GGaluGA079390	Gga_rs10728418	11	157	17432092	19925105	2.49301
USH	GGaluGA073621	GGaluGA074217	11	79	31543	1211535	1.17999
USH	Gga_rs14964634	GGaluGA077845	11	52	11351281	12124490	0.773209
USH	GGaluGA079120	Gga_rs14967246	11	44	16703450	17323850	0.6204
USH	Gga_rs14026276	GGaluGA078378	11	42	13933078	14546873	0.613795
USH	GGaluGA075564	GGaluGA075679	11	25	5810062	6136667	0.326605
USH	GGaluGA000777	Gga_rs14045410	12	281	12001367	15899036	3.89767	5	8.49493
USH	Gga_rs15665032	Gga_rs14985916	12	155	16501613	18640952	2.13934
USH	Gga_rs14975805	GGaluGA084106	12	59	7292686	8242793	0.950107
USH	Gga_rs15647155	Gga_rs13611311	12	54	8595164	9513590	0.918426
USH	Gga_rs14033824	GGaluGA082756	12	44	4596353	5185743	0.58939
USH	GGaluGA093929	Gga_rs15001109	13	77	9836920	10892364	1.05544	3	2.61811
USH	Gga_rs14699024	GGaluGA097045	13	66	14931194	15825878	0.894684
USH	Gga_rs14065685	GGaluGA098528	13	48	18292942	18960922	0.66798
USH	GGaluGA102851	GGaluGA103696	14	150	8510302	10619826	2.10952	3	4.07001
USH	Gga_rs15759778	Gga_rs16015979	14	75	14126602	15376889	1.25029
USH	Gga_rs14072331	Gga_rs15007031	14	46	4502598	5212796	0.710198
USH	Gga_rs14091751	Gga_rs14093967	15	185	7466592	9535480	2.06889	2	2.40601
USH	GGaluGA110116	GGaluGA110308	15	30	9596228	9933349	0.337121
USH	Gga_rs16347387	GGaluGA000922	18	78	9828187	11334142	1.50595	1	1.50595
USH	Gga_rs14120512	Gga_rs15049234	19	120	5318506	6762873	1.44437	3	2.6233
USH	GGaluGA125534	Gga_rs14119510	19	75	3260355	4135025	0.87467
USH	Gga_rs15845050	Gga_rs15845583	19	20	4771703	5075968	0.304265
USH	Gga_rs10728455	Gga_rs15173739	20	87	5369871	6209787	0.839916	3	2.22346
USH	Gga_rs16169619	GGaluGA179609	20	94	8366793	9148528	0.781735
USH	Gga_rs14280965	GGaluGA181779	20	44	13287123	13888931	0.601808
USH	Gga_rs16179722	GGaluGA184103	21	92	3101741	3870658	0.768917	1	0.768917
USH	GGaluGA189629	Gga_rs14713990	23	99	4771548	6079739	1.30819	2	1.86675
USH	GGaluGA187698	GGaluGA188038	23	57	1473012	2031571	0.558559
USH	Gga_rs15466302	GGaluGA195618	26	58	1020423	1574625	0.554202	2	0.919163
USH	GGaluGA195055	Gga_rs15466487	26	48	608218	973179	0.364961
USH	Gga_rs13796116	Gga_rs16205240	27	118	2210401	4188077	1.97768	1	1.97768
USH	Gga_rs16092487	Gga_rs14308021	28	177	3679009	4920403	1.24139	4	3.3383
USH	Gga_rs14306109	GGaluGA202335	28	87	2734309	3613333	0.879024
USH	GGaluGA202895	Gga_rs15246600	28	77	1414020	2099665	0.685645
USH	Gga_rs14305468	GGaluGA202901	28	56	878497	1410729	0.532232
							165	165	272.987
							2.63848
							1.69153
							0.131685
WCR	Gga_rs15551603	GGaluGA026121	1	44	74582028	77194060	2.61203	4	6.58364
WCR	Gga_rs14825904	Gga_rs14828030	1	74	53527891	55591205	2.06331
WCR	GGaluGA025799	Gga_rs13793690	1	35	73523082	74543882	1.0208
WCR	Gga_rs13949762	Gga_rs14897847	1	28	143177550	144065046	0.887496
WCR	Gga_rs15115865	Gga_rs14204639	2	83	71053537	73559354	2.50582	7	8.07442
WCR	Gga_rs16035016	Gga_rs14203541	2	38	69676338	70806756	1.13042
WCR	Gga_rs14208204	Gga_rs14209092	2	34	78935731	79978451	1.04272
WCR	Gga_rs14154028	Gga_rs14154602	2	30	25020511	26029168	1.00866
WCR	Gga_rs16029488	Gga_rs16043369	2	37	77577365	78579336	1.00197
WCR	Gga_rs15117565	GGaluGA154094	2	27	75482269	76223854	0.741585
WCR	GGaluGA154207	Gga_rs14206984	2	26	76558822	77202076	0.643254
WCR	GGaluGA208110	GGaluGA208298	3	23	12925369	13388352	0.462983	1	0.462983
WCR	Gga_rs15615636	Gga_rs15615878	4	29	70850437	71666963	0.816526	2	1.51331
WCR	Gga_rs15591228	GGaluGA261419	4	26	57685524	58382305	0.696781
WCR	Gga_rs16485350	GGaluGA282386	5	121	29655633	32895623	3.23999	1	3.23999
WCR	Gga_rs14625313	GGaluGA319464	7	32	30274176	30844743	0.570567	1	0.570567
WCR	Gga_rs15904083	Gga_rs15905404	8	33	7120493	7706967	0.586474	1	0.586474
WCR	Gga_rs15035362	GGaluGA117862	18	43	36059	825004	0.788945	1	0.788945
WCR	GGaluGA202630	Gga_rs14308021	28	100	4240969	4920403	0.679434	1	0.679434
							19	19	22.4998
							2.07499
							0.799737
							0.183472

## Sheet: (B) by localization
Additional file 6: Table S3 Distribution of ROH islands by breeds (sheet A) and by chromosomes (sheet B)
Group	SNP		GGA		Position		Length, Mb	Overlapping region			Breeds
	Start	End		n SNPs	Start	End		Start	End	Length, Mb	OMF	RUW	USH	WCR
OMF	Gga_rs13824559	Gga_rs13823569	1	30	3172109	3993119	0.82101
RUW	GGaluGA004943	Gga_rs15202242	1	20	10699911	11179791	0.47988
USH	Gga_rs13838880	GGaluGA008639	1	24	23824428	24397267	0.572839
USH	Gga_rs13839630	Gga_rs13840621	1	30	24459092	25224985	0.765893
USH	Gga_rs13842200	Gga_rs13842853	1	30	27168179	27883388	0.715209
USH	Gga_rs13846121	Gga_rs13846676	1	26	31166981	31733020	0.566039
RUW	Gga_rs14807412	GGaluGA011219	1	36	32255130	33091901	0.836771
OMF	GGaluGA012653	Gga_rs13751809	1	62	36073980	37677009	1.60303
RUW	Gga_rs13752965	Gga_rs13856647	1	44	40035231	40992125	0.956894
RUW	GGaluGA014337	GGaluGA014589	1	76	41095175	43533868	2.43869
OMF	Gga_rs15264976	GGaluGA018056	1	33	51084075	51908337	0.824262
WCR	Gga_rs14825904	Gga_rs14828030	1	74	53527891	55591205	2.06331	54357467	54957349	0.599882
USH	Gga_rs13653938	Gga_rs14827622	1	23	54357467	54957349	0.599882
USH	Gga_rs15290417	Gga_rs13658261	1	158	61918963	65880684	3.96172	65256487	65880684	0.624197
OMF	Gga_rs13879406	Gga_rs13658329	1	35	65256487	66079637	0.82315
USH	Gga_rs13882359	Gga_rs13883105	1	25	68209165	68808616	0.599451
USH	GGaluGA025673	Gga_rs13886793	1	128	72096581	77204994	5.10841	73697320	75664574	1.96725
WCR	GGaluGA025799	Gga_rs13793690	1	35	73523082	74543882	1.0208
OMF	GGaluGA025833	GGaluGA025994	1	57	73697320	75664574	1.96725			0
WCR	Gga_rs15551603	GGaluGA026121	1	44	74582028	77194060	2.61203
OMF	GGaluGA027845	Gga_rs13583662	1	57	81476334	82773335	1.297
OMF	Gga_rs13892257	Gga_rs13892865	1	17	82912085	83316657	0.404572
OMF	GGaluGA028746	GGaluGA029258	1	51	83434617	85065681	1.63106
OMF	GGaluGA029513	Gga_rs15331705	1	26	85586128	86227151	0.641023
USH	GGaluGA030234	Gga_rs13899699	1	69	87427086	89275741	1.84865	88252260	89275741	1.02348
OMF	Gga_rs13898709	GGaluGA030724	1	25	88252260	89012906	0.760646
OMF	Gga_rs13899455	Gga_rs13900165	1	24	89064063	89608694	0.544631
USH	Gga_rs13903098	Gga_rs13904940	1	70	92192818	93791840	1.59902
USH	Gga_rs13917269	Gga_rs13917707	1	14	107593839	107966683	0.372844
USH	Gga_rs13918356	Gga_rs10723080	1	73	108458965	110342026	1.88306
USH	GGaluGA038778	Gga_rs13686136	1	180	113977250	119857521	5.88027
USH	Gga_rs15416461	Gga_rs13936068	1	24	127595878	128310580	0.714702
USH	Gga_rs13941156	Gga_rs13625801	1	103	133737684	136572885	2.8352
USH	GGaluGA046142	Gga_rs13626460	1	46	137051809	138386161	1.33435
USH	GGaluGA046815	Gga_rs13948485	1	80	138731229	140692168	1.96094
RUW	Gga_rs15447515	GGaluGA048211	1	26	143047114	143929272	0.882158	143177550	143929272	0.751722
WCR	Gga_rs13949762	Gga_rs14897847	1	28	143177550	144065046	0.887496
USH	GGaluGA049692	Gga_rs13779382	1	276	147547935	155510340	7.96241
USH	Gga_rs13958181	Gga_rs15467165	1	24	158727149	159399402	0.672253
USH	GGaluGA052204	Gga_rs15470745	1	99	159917877	162978619	3.06074
USH	Gga_rs13960242	Gga_rs15483523	1	28	163044695	163835930	0.791235
USH	Gga_rs13965173	Gga_rs15488486	1	125	163858317	167289395	3.43108
USH	Gga_rs13968464	GGaluGA054842	1	111	167953827	170558404	2.60458
USH	Gga_rs13553164	Gga_rs14917581	1	14	171047180	171371836	0.324656
USH	GGaluGA055291	Gga_rs13973797	1	17	171827551	172177977	0.350426
USH	Gga_rs13976805	Gga_rs13981610	1	178	174866837	179020189	4.15335
OMF	Gga_rs13982552	GGaluGA058849	1	28	179864377	180474019	0.609642
USH	Gga_rs14926828	Gga_rs10723091	1	41	180633544	181671137	1.03759
USH	GGaluGA059906	Gga_rs13987039	1	24	183286842	183871259	0.584417
USH	Gga_rs13558406	GGaluGA060534	1	70	183959221	185658364	1.69914
USH	Gga_rs14930816	Gga_rs13814731	1	22	185747810	186254957	0.507147
USH	Gga_rs13989123	Gga_rs13990361	1	40	186276299	187295180	1.01888
USH	GGaluGA061287	Gga_rs14933821	1	32	187340471	188267422	0.926951
USH	GGaluGA061732	Gga_rs13997299	1	262	188730350	195709435	6.97909
OMF	GGaluGA129207	GGaluGA129748	2	44	445916	1550872	1.10496
OMF	Gga_rs14128478	Gga_rs14129379	2	35	2556646	3339944	0.783298	2722222	3339944	0.617722
USH	GGaluGA130278	Gga_rs14130285	2	58	2722222	4040153	1.31793
USH	Gga_rs14130353	Gga_rs14131179	2	29	4122053	4786821	0.664768
USH	Gga_rs14132253	GGaluGA131891	2	14	5744158	6220125	0.475967
USH	GGaluGA131910	Gga_rs14135090	2	59	6249698	7825491	1.57579
OMF	GGaluGA135999	Gga_rs13540778	2	38	19129116	20034383	0.905267
OMF	GGaluGA136355	Gga_rs14148981	2	27	20092733	20790508	0.697775
WCR	Gga_rs14154028	Gga_rs14154602	2	30	25020511	26029168	1.00866
OMF	Gga_rs15929067	GGaluGA138803	2	42	27261636	28419131	1.15749
USH	GGaluGA139762	Gga_rs14160786	2	25	31529849	32140422	0.610573
USH	GGaluGA141125	Gga_rs15950748	2	52	35115874	36850914	1.73504
USH	GGaluGA141993	Gga_rs14169029	2	89	38331387	40749495	2.41811
USH	Gga_rs14182263	Gga_rs14183609	2	79	51236864	53982206	2.74534
USH	Gga_rs15112302	GGaluGA153805	2	292	66587711	74957741	8.37003
WCR	Gga_rs16035016	Gga_rs14203541	2	38	69676338	70806756	1.13042	69676338	70806756	1.13042
WCR	Gga_rs15115865	Gga_rs14204639	2	83	71053537	73559354	2.50582	71053537	73559354	2.50582
USH	Gga_rs16038973	Gga_rs16045309	2	172	75024216	79762574	4.73836
WCR	Gga_rs15117565	GGaluGA154094	2	27	75482269	76223854	0.741585
WCR	GGaluGA154207	Gga_rs14206984	2	26	76558822	77202076	0.643254
WCR	Gga_rs16029488	Gga_rs16043369	2	37	77577365	78579336	1.00197
OMF	Gga_rs16714818	Gga_rs16042979	2	25	77641410	78290575	0.649165
WCR	Gga_rs14208204	Gga_rs14209092	2	34	78935731	79978451	1.04272
OMF	Gga_rs13635932	Gga_rs14211841	2	79	80989914	83947972	2.95806
USH	Gga_rs14210204	GGaluGA155571	2	46	81091028	83060609	1.96958	81091028	83060609	1.96958
USH	GGaluGA155806	GGaluGA155990	2	22	83787121	84277097	0.489976	83787121	83947972	0.160851
OMF	GGaluGA157334	GGaluGA157472	2	18	89344059	89772704	0.428645
USH	Gga_rs14218232	Gga_rs14219057	2	20	90240122	90768332	0.52821
USH	Gga_rs14219273	Gga_rs16074428	2	223	91037922	97120631	6.08271
USH	Gga_rs15131887	Gga_rs10726789	2	51	97163438	98344691	1.18125
USH	GGaluGA160100	GGaluGA161377	2	141	99815418	103246300	3.43088
OMF	Gga_rs16092307	Gga_rs14231096	2	37	104967890	106268868	1.30098
USH	GGaluGA162168	GGaluGA163578	2	183	106254741	111047747	4.79301
USH	Gga_rs16697762	GGaluGA163719	2	14	111172171	111534843	0.362672
USH	Gga_rs15146422	Gga_rs14240469	2	41	116697379	117594070	0.896691
RUW	Gga_rs13729568	Gga_rs16117190	2	31	118670221	119778669	1.10845
RUW	GGaluGA166757	Gga_rs14247098	2	33	123007527	124313981	1.30645
USH	Gga_rs14247076	Gga_rs14248426	2	46	124291350	125394485	1.10313
USH	Gga_rs16136258	Gga_rs15158544	2	149	129511370	134436080	4.92471
USH	Gga_rs14260251	Gga_rs16147971	2	25	143988351	144561510	0.573159
OMF	Gga_rs16213649	Gga_rs14309300	3	62	1031582	2971451	1.93987	1783374	2877449	1.09407
USH	Gga_rs14308476	GGaluGA203565	3	34	1783374	2877449	1.09407
USH	Gga_rs13504234	Gga_rs16222762	3	36	9095373	9918003	0.82263
WCR	GGaluGA208110	GGaluGA208298	3	23	12925369	13388352	0.462983
USH	Gga_rs15016336	GGaluGA208505	3	24	13309812	13934904	0.625092
RUW	GGaluGA214009	Gga_rs14333701	3	43	28893417	29993389	1.09997
USH	GGaluGA214391	Gga_rs13722547	3	73	30187768	31957544	1.76978
OMF	GGaluGA217102	Gga_rs13675286	3	24	38129397	38803797	0.6744
RUW	Gga_rs16255271	Gga_rs14342554	3	33	38468765	39176941	0.708176	38468765	38803797	0.335032
OMF	Gga_rs16255883	GGaluGA217815	3	36	39035609	39878908	0.843299	39035609	39176941	0.141332
RUW	Gga_rs14346326	Gga_rs14346950	3	24	42364047	42967472	0.603425
USH	Gga_rs16261780	Gga_rs14347796	3	27	43136407	43854732	0.718325
USH	Gga_rs14353982	Gga_rs14355691	3	54	46816816	48073408	1.25659
USH	Gga_rs14364137	GGaluGA224607	3	91	56828551	59122957	2.29441
USH	Gga_rs13791337	GGaluGA225328	3	29	61314917	62138983	0.824066
USH	Gga_rs14377733	Gga_rs15390760	3	18	73939019	74378416	0.439397
USH	Gga_rs16301066	Gga_rs13693096	3	17	74441157	74890504	0.449347
OMF	Gga_rs14379493	GGaluGA229786	3	30	76216408	76917648	0.70124
OMF	Gga_rs15401654	GGaluGA230504	3	24	78332180	79030461	0.698281
RUW	GGaluGA231938	Gga_rs14388330	3	29	83305526	84116441	0.810915
USH	Gga_rs10730591	Gga_rs14393209	3	25	88331618	89117440	0.785822
USH	Gga_rs14393756	Gga_rs14394072	3	21	90078600	90614812	0.536212
USH	Gga_rs14395148	Gga_rs14398043	3	119	91547554	94401950	2.8544
USH	Gga_rs16328043	GGaluGA235802	3	28	96577854	97294745	0.716891
OMF	Gga_rs14406001	Gga_rs14406531	3	26	102265357	102937846	0.672489
OMF	Gga_rs14406569	Gga_rs14406835	3	15	102970100	103396380	0.42628
OMF	Gga_rs14408039	GGaluGA238168	3	26	104319715	105095335	0.77562	104901291	105095335	0.194044
USH	Gga_rs10728910	GGaluGA238430	3	23	104901291	105535086	0.633795
USH	Gga_rs14413998	Gga_rs14415479	3	50	109493923	110788877	1.29495
USH	Gga_rs14418751	Gga_rs10731486	4	35	534039	1469235	0.935196
USH	Gga_rs14417732	Gga_rs13640698	4	35	1673499	2556409	0.88291
USH	GGaluGA243523	Gga_rs14422413	4	18	4346410	4729845	0.383435
USH	GGaluGA244088	Gga_rs16359009	4	137	5456346	9266511	3.81017
USH	Gga_rs14429046	GGaluGA246405	4	27	11715816	12338850	0.623034
USH	Gga_rs14432104	Gga_rs14432520	4	18	14137021	14509848	0.372827
USH	Gga_rs14432601	Gga_rs14433274	4	31	14621085	15381852	0.760767
USH	GGaluGA247820	Gga_rs14434311	4	13	15931276	16306236	0.37496
RUW	Gga_rs14435881	Gga_rs16371572	4	63	17870279	20342352	2.47207	18695784	20204056	1.50827
USH	Gga_rs16371128	Gga_rs14436315	4	29	18695784	20204056	1.50827
RUW	Gga_rs16375616	GGaluGA250097	4	25	24267245	24990794	0.723549
USH	Gga_rs14443040	Gga_rs14443530	4	13	28994330	29339092	0.344762
USH	Gga_rs16391860	GGaluGA256944	4	322	37321351	45950141	8.62879
OMF	Gga_rs16392034	Gga_rs16392385	4	21	37507028	37992376	0.485348	37507028	37992376	0.485348
RUW	GGaluGA254469	GGaluGA254643	4	23	38036039	38579286	0.543247	38036039	38579286	0.543247
USH	Gga_rs16401499	Gga_rs14462697	4	10	46034302	46355306	0.321004
USH	Gga_rs14462980	GGaluGA257588	4	19	46514211	47113904	0.599693
USH	Gga_rs16405303	Gga_rs14466376	4	30	48385297	49007483	0.622186
USH	Gga_rs14472889	GGaluGA260534	4	22	54653287	55276252	0.622965
USH	GGaluGA260587	GGaluGA260695	4	25	55476501	56179776	0.703275
WCR	Gga_rs15591228	GGaluGA261419	4	26	57685524	58382305	0.696781	57693881	58382305	0.688424
USH	GGaluGA261132	Gga_rs16422640	4	135	57693881	61211556	3.51768
USH	Gga_rs15607820	GGaluGA263853	4	17	66241545	66582782	0.341237
OMF	Gga_rs14485703	GGaluGA264147	4	26	67022079	67676170	0.654091
USH	Gga_rs14486445	Gga_rs16431504	4	24	67965270	68557882	0.592612
USH	GGaluGA264792	Gga_rs14492568	4	312	69338287	77509161	8.17087	70850437	71666963	0.816526
WCR	Gga_rs15615636	Gga_rs15615878	4	29	70850437	71666963	0.816526
OMF	GGaluGA266807	Gga_rs14494169	4	25	78539212	79133328	0.594116
OMF	GGaluGA268997	Gga_rs15639000	4	28	84377739	85134766	0.757027
USH	GGaluGA272460	Gga_rs14353136	5	54	2303652	4188890	1.88524
USH	Gga_rs14510903	GGaluGA273918	5	30	7854146	8628778	0.774632
USH	GGaluGA275473	GGaluGA275806	5	25	12986763	13669365	0.682602
USH	GGaluGA277485	GGaluGA278486	5	164	17651476	21781111	4.12964	17793200	18696072	0.902872
RUW	GGaluGA277535	GGaluGA277752	5	37	17793200	18696072	0.902872
USH	GGaluGA280792	GGaluGA281144	5	38	27202161	28029676	0.827515	27817620	28029676	0.212056
OMF	Gga_rs14526966	Gga_rs10722587	5	51	27817620	29091737	1.27412
WCR	Gga_rs16485350	GGaluGA282386	5	121	29655633	32895623	3.23999
USH	Gga_rs16490410	Gga_rs15699772	5	23	35085087	35715051	0.629964
USH	Gga_rs14533887	Gga_rs15705931	5	57	37494656	38819144	1.32449
USH	Gga_rs14539263	Gga_rs14540338	5	37	43237730	44074630	0.8369
USH	Gga_rs16501438	Gga_rs14541980	5	29	44589171	45336930	0.747759	44907279	45336930	0.429651
OMF	Gga_rs16502062	Gga_rs14542146	5	24	44907279	45517908	0.610629
OMF	GGaluGA287595	Gga_rs15725104	5	18	48836959	49286587	0.449628
USH	Gga_rs16510357	GGaluGA289257	5	62	50948026	52636938	1.68891
USH	GGaluGA290285	Gga_rs14553057	5	39	54514228	55395458	0.88123
USH	Gga_rs14554568	Gga_rs14558294	5	119	56486975	59801102	3.31413
USH	Gga_rs16538641	Gga_rs13566297	6	118	9046251	11656107	2.60986
USH	Gga_rs13580784	Gga_rs15812779	6	71	28721998	30043457	1.32146
OMF	Gga_rs15823559	Gga_rs14597772	7	39	100840	990135	0.889295	100840	990135	0.889295
USH	Gga_rs15823559	Gga_rs14602338	7	226	100840	4647878	4.54704
USH	GGaluGA309827	Gga_rs14603219	7	39	4713195	5408034	0.694839
USH	Gga_rs14604108	Gga_rs15840938	7	156	6341635	10430027	4.08839
OMF	Gga_rs15837335	Gga_rs14604621	7	27	6767284	8234619	1.46734
OMF	Gga_rs16584063	Gga_rs10724555	7	54	11644039	12638582	0.994543	12001209	12638582	0.637373
USH	Gga_rs16584651	GGaluGA312525	7	39	12001209	12731059	0.72985
OMF	Gga_rs15845902	GGaluGA312781	7	34	12827140	13369291	0.542151
USH	GGaluGA312838	GGaluGA313144	7	37	13528482	14219491	0.691009
USH	GGaluGA313163	Gga_rs16752109	7	125	14253982	16894722	2.64074
USH	Gga_rs15853838	GGaluGA314710	7	101	17056617	18958688	1.90207
USH	Gga_rs13597498	Gga_rs14624058	7	107	27096078	29276166	2.18009
USH	Gga_rs14624121	Gga_rs13598891	7	22	29325760	29756579	0.430819
WCR	Gga_rs14625313	GGaluGA319464	7	32	30274176	30844743	0.570567
OMF	GGaluGA320033	Gga_rs14628604	7	46	32408884	33324553	0.915669
OMF	Gga_rs14628794	GGaluGA320506	7	20	33560481	33952193	0.391712
USH	Gga_rs14630301	Gga_rs14631229	7	41	34950204	35696880	0.746676
USH	Gga_rs15890901	Gga_rs16616357	7	24	35829430	36583108	0.753678
OMF	Gga_rs15892308	Gga_rs15893532	8	41	406926	1290398	0.883472	701107	1051393	0.350286
USH	Gga_rs15892538	Gga_rs15893092	8	18	701107	1051393	0.350286
WCR	Gga_rs15904083	Gga_rs15905404	8	33	7120493	7706967	0.586474
USH	Gga_rs14639592	GGaluGA326251	8	170	8345421	12996289	4.65087
USH	Gga_rs16631058	GGaluGA327409	8	74	14961983	16365072	1.40309
USH	Gga_rs15925856	Gga_rs15927133	8	29	21087328	21661378	0.57405
USH	GGaluGA330826	GGaluGA331061	8	25	24587234	25020907	0.433673
USH	Gga_rs16648702	GGaluGA332912	8	20	28383728	28822751	0.439023
RUW	Gga_rs14667686	Gga_rs14667067	9	28	5855790	6380344	0.524554
USH	GGaluGA341446	Gga_rs14677168	9	44	16143116	16942294	0.799178
USH	Gga_rs14698508	Gga_rs15980499	9	59	18124567	19353979	1.22941
USH	Gga_rs13736221	Gga_rs16682272	9	135	21373798	24121334	2.74754	22164571	22694487	0.529916
OMF	GGaluGA343640	GGaluGA343964	9	25	22164571	22694487	0.529916
USH	Gga_rs13818846	Gga_rs13615903	10	60	1092799	2008968	0.916169
USH	Gga_rs13677189	GGaluGA067815	10	213	3483546	6810000	3.32645	6028095	6557525	0.52943
OMF	Gga_rs14003059	Gga_rs14003248	10	37	6028095	6557525	0.52943
USH	Gga_rs14946348	Gga_rs14007776	10	245	9258691	12801540	3.54285
OMF	Gga_rs15587203	Gga_rs14011178	10	26	15884214	16306823	0.422609
USH	GGaluGA073621	GGaluGA074217	11	79	31543	1211535	1.17999
USH	GGaluGA075564	GGaluGA075679	11	25	5810062	6136667	0.326605
USH	GGaluGA075723	Gga_rs15613372	11	205	6215555	9268181	3.05263
OMF	Gga_rs15613316	Gga_rs13792406	11	28	9240686	9752636	0.51195
USH	Gga_rs14964634	GGaluGA077845	11	52	11351281	12124490	0.773209
USH	Gga_rs14026276	GGaluGA078378	11	42	13933078	14546873	0.613795
OMF	GGaluGA078569	Gga_rs14966386	11	58	15043137	15773008	0.729871
USH	GGaluGA079120	Gga_rs14967246	11	44	16703450	17323850	0.6204
USH	GGaluGA079390	Gga_rs10728418	11	157	17432092	19925105	2.49301
USH	Gga_rs14033824	GGaluGA082756	12	44	4596353	5185743	0.58939
USH	Gga_rs14975805	GGaluGA084106	12	59	7292686	8242793	0.950107
USH	Gga_rs15647155	Gga_rs13611311	12	54	8595164	9513590	0.918426	8844544	9362498	0.517954
OMF	Gga_rs14977015	GGaluGA084554	12	33	8844544	9362498	0.517954
USH	GGaluGA000777	Gga_rs14045410	12	281	12001367	15899036	3.89767
OMF	Gga_rs14045435	Gga_rs15664811	12	30	15951735	16355234	0.403499
USH	Gga_rs15665032	Gga_rs14985916	12	155	16501613	18640952	2.13934	16766257	18022836	1.25658
OMF	Gga_rs14046123	Gga_rs14985293	12	87	16766257	18022836	1.25658
OMF	GGaluGA089034	Gga_rs14048341	12	37	18167710	18628660	0.46095
RUW	Gga_rs14049321	Gga_rs15675542	12	37	19641545	20281111	0.639566	19728326	20281111	0.552785
OMF	Gga_rs15674679	Gga_rs15675542	12	30	19728326	20281111	0.552785
USH	GGaluGA093929	Gga_rs15001109	13	77	9836920	10892364	1.05544
USH	Gga_rs14699024	GGaluGA097045	13	66	14931194	15825878	0.894684
USH	Gga_rs14065685	GGaluGA098528	13	48	18292942	18960922	0.66798
OMF	Gga_rs14068810	GGaluGA098683	14	47	620635	1321013	0.700378
USH	Gga_rs14072331	Gga_rs15007031	14	46	4502598	5212796	0.710198
USH	GGaluGA102851	GGaluGA103696	14	150	8510302	10619826	2.10952
USH	Gga_rs15759778	Gga_rs16015979	14	75	14126602	15376889	1.25029
USH	Gga_rs14091751	Gga_rs14093967	15	185	7466592	9535480	2.06889
USH	GGaluGA110116	GGaluGA110308	15	30	9596228	9933349	0.337121
WCR	Gga_rs15035362	GGaluGA117862	18	43	36059	825004	0.788945
USH	Gga_rs16347387	GGaluGA000922	18	78	9828187	11334142	1.50595
USH	GGaluGA125534	Gga_rs14119510	19	75	3260355	4135025	0.87467
USH	Gga_rs15845050	Gga_rs15845583	19	20	4771703	5075968	0.304265
USH	Gga_rs14120512	Gga_rs15049234	19	120	5318506	6762873	1.44437
USH	Gga_rs10728455	Gga_rs15173739	20	87	5369871	6209787	0.839916
USH	Gga_rs16169619	GGaluGA179609	20	94	8366793	9148528	0.781735
USH	Gga_rs14280965	GGaluGA181779	20	44	13287123	13888931	0.601808
USH	Gga_rs16179722	GGaluGA184103	21	92	3101741	3870658	0.768917
USH	GGaluGA187698	GGaluGA188038	23	57	1473012	2031571	0.558559
USH	GGaluGA189629	Gga_rs14713990	23	99	4771548	6079739	1.30819
OMF	Gga_rs14710236	Gga_rs14415737	26	100	67832	896207	0.828375	608218	896207	0.287989
USH	GGaluGA195055	Gga_rs15466487	26	48	608218	973179	0.364961
USH	Gga_rs15466302	GGaluGA195618	26	58	1020423	1574625	0.554202
USH	Gga_rs13796116	Gga_rs16205240	27	118	2210401	4188077	1.97768
USH	Gga_rs14305468	GGaluGA202901	28	56	878497	1410729	0.532232
USH	GGaluGA202895	Gga_rs15246600	28	77	1414020	2099665	0.685645
USH	Gga_rs14306109	GGaluGA202335	28	87	2734309	3613333	0.879024
USH	Gga_rs16092487	Gga_rs14308021	28	177	3679009	4920403	1.24139	4240969	4920403	0.679434
WCR	GGaluGA202630	Gga_rs14308021	28	100	4240969	4920403	0.679434
