# Supplementary material for: Selective footprints and genes relevant to cold adaptation and other phenotypic traits are unscrambled in the genomes of divergently selected chicken breeds
Source: J Anim Sci Biotechnol. 2023 Feb 24;14:35. doi: 10.1186/s40104-022-00813-0 (PMC9951459; doi:10.1186/s40104-022-00813-0)
Supplement: Supplementary file 7 — Additional file 7: Table S4. FST values for the top 0.1% SNPs at pairwise comparison of the studied breeds: by pairs of breeds (sheet A), and by localization (sheet B). [file 40104_2022_813_MOESM7_ESM.xlsx]

## Sheet: (A) by pairs of breeds
Additional file 7: Table S4 FST values for the top 0.1% SNPs at pairwise comparison of the studied breeds: by pairs of breeds (sheet A), and by localization (sheet B)
Pair of breeds	GGA	SNP	Position	FST
USH/OMF	1	Gga_rs13747739	27087211	0.985533
USH/OMF	1	Gga_rs15232929	34975568	1
USH/OMF	1	Gga_rs13883446	69097220	0.985533
USH/OMF	1	Gga_rs13891067	81890025	1
USH/OMF	1	GGaluGA046006	136724339	1
USH/OMF	2	Gga_rs14144146	16459249	1
USH/OMF	2	Gga_rs14147836	19974861	0.985533
USH/OMF	2	Gga_rs16737020	127525023	0.985533
USH/OMF	2	GGaluGA169675	133841003	1
USH/OMF	2	GGaluGA169680	133862313	1
USH/OMF	3	Gga_rs16233685	20151345	0.985533
USH/OMF	4	Gga_rs15476289	3028817	0.985533
USH/OMF	4	Gga_rs14453177	37380742	1
USH/OMF	4	GGaluGA255107	39572996	1
USH/OMF	5	Gga_rs14534096	37733764	0.985533
USH/OMF	5	Gga_rs14537958	41458372	1
USH/OMF	5	Gga_rs14538025	41510780	1
USH/OMF	5	Gga_rs14539917	43734504	1
USH/OMF	5	GGaluGA287033	46745473	1
USH/OMF	6	Gga_rs15807652	27959267	0.985533
USH/OMF	7	Gga_rs13739182	2406773	0.985533
USH/OMF	7	GGaluGA312677	13121759	1
USH/OMF	9	Gga_rs10729486	2447283	1
USH/OMF	9	Gga_rs13765935	6186113	1
USH/OMF	9	GGaluGA339603	13432903	1
USH/OMF	9	Gga_rs16679399	21983345	1
USH/OMF	11	Gga_rs13700376	17944264	1
USH/OMF	11	GGaluGA001805	18917225	1
USH/OMF	12	GGaluGA080817	1248243	0.985533
USH/OMF	12	Gga_rs14037968	8071376	1
USH/OMF	12	Gga_rs15648255	9082827	0.985533
USH/OMF	12	GGaluGA087992	16204192	1
USH/OMF	12	GGaluGA088543	17199402	1
USH/OMF	12	Gga_rs15668734	17729551	1
USH/OMF	12	Gga_rs14986869	19949615	1
USH/OMF	15	GGaluGA109866	9129469	1
USH/OMF	20	Gga_rs16165641	5464105	0.985533
USH/OMF	26	Gga_rs16346581	390677	1
USH/OMF	26	Gga_rs14734405	503333	1
USH/OMF	27	Gga_rs16206944	3802896	1
USH/OMF	27	GGaluGA198652	3859021	0.985533
USH/OMF	28	Gga_rs10730363	1669163	0.985533
USH/RUW	1	Gga_rs13685654	118052875	0.990263
USH/RUW	1	GGaluGA052266	160466924	1
USH/RUW	1	Gga_rs15485513	165573980	1
USH/RUW	1	GGaluGA000381	191577804	0.980473
USH/RUW	2	Gga_rs13710578	68387333	0.990309
USH/RUW	2	GGaluGA162909	107995442	1
USH/RUW	2	Gga_rs14232459	108711977	0.980653
USH/RUW	2	Gga_rs16100093	108912691	0.990309
USH/RUW	2	Gga_rs16102784	110606407	0.990213
USH/RUW	2	Gga_rs15154797	127150075	0.990263
USH/RUW	3	Gga_rs14314620	10305039	0.980653
USH/RUW	3	Gga_rs14313608	10908971	0.990309
USH/RUW	3	GGaluGA212420	23769071	0.980473
USH/RUW	3	Gga_rs16238404	23804250	0.980473
USH/RUW	3	GGaluGA212437	23839879	0.980473
USH/RUW	3	Gga_rs13719634	24130581	0.980473
USH/RUW	3	Gga_rs14367175	62563648	1
USH/RUW	3	Gga_rs14396822	93183838	0.990309
USH/RUW	4	Gga_rs14429748	12225363	1
USH/RUW	4	GGaluGA255107	39572996	1
USH/RUW	4	Gga_rs14488667	70762206	0.990213
USH/RUW	4	Gga_rs14501283	85554961	0.980653
USH/RUW	5	GGaluGA282801	35245363	0.990169
USH/RUW	5	GGaluGA286116	44484045	1
USH/RUW	5	GGaluGA288178	50545659	1
USH/RUW	5	Gga_rs10726370	51764161	1
USH/RUW	5	Gga_rs14554761	56682002	0.990263
USH/RUW	7	Gga_rs15855533	18516531	1
USH/RUW	8	GGaluGA327154	15567946	0.990169
USH/RUW	8	Gga_rs14644104	15611024	0.990263
USH/RUW	9	GGaluGA336800	6080490	0.980653
USH/RUW	9	GGaluGA336870	6252976	0.980467
USH/RUW	9	Gga_rs16675094	18404025	0.990263
USH/RUW	11	GGaluGA080013	18600114	0.980473
USH/RUW	12	Gga_rs15656779	12682283	0.980473
USH/RUW	13	GGaluGA096429	14493552	0.980473
USH/RUW	15	Gga_rs13528149	9027258	0.980473
USH/RUW	15	Gga_rs15025541	11106070	1
USH/RUW	17	Gga_rs14096932	10435177	1
USH/RUW	19	Gga_rs15842442	3661786	0.990309
USH/RUW	19	Gga_rs14120854	5699424	1
USH/WCR	1	Gga_rs15190989	5579304	1
USH/WCR	1	GGaluGA025547	71481587	0.983664
USH/WCR	1	Gga_rs16064807	191655122	0.96679
USH/WCR	2	Gga_rs14167279	39154873	0.967453
USH/WCR	2	Gga_rs15087224	39623877	0.96679
USH/WCR	2	GGaluGA147010	50058174	0.983499
USH/WCR	2	Gga_rs14204687	73639310	1
USH/WCR	2	Gga_rs14748277	77677251	0.96679
USH/WCR	2	Gga_rs14208044	78722511	0.96679
USH/WCR	2	Gga_rs16098975	107921057	1
USH/WCR	3	GGaluGA206451	9711756	1
USH/WCR	3	GGaluGA212442	23855728	0.983499
USH/WCR	3	GGaluGA229987	77531224	0.96679
USH/WCR	3	Gga_rs13698160	88882970	0.96679
USH/WCR	4	GGaluGA001762	91001284	0.96679
USH/WCR	5	Gga_rs16266992	6690469	0.983499
USH/WCR	5	Gga_rs14530560	31277206	1
USH/WCR	5	Gga_rs14530570	31283714	1
USH/WCR	5	Gga_rs14530614	31399908	1
USH/WCR	5	Gga_rs14530671	31509211	0.983499
USH/WCR	5	GGaluGA001598	31528458	0.983499
USH/WCR	5	Gga_rs14530707	31535793	0.983499
USH/WCR	5	Gga_rs16487223	31614483	1
USH/WCR	5	Gga_rs14530826	31673420	1
USH/WCR	5	Gga_rs14530868	31732076	0.983499
USH/WCR	5	GGaluGA282277	31764794	0.983499
USH/WCR	5	GGaluGA282280	31787257	0.966927
USH/WCR	5	Gga_rs14530891	31821917	0.983499
USH/WCR	5	Gga_rs14530896	31845211	0.983499
USH/WCR	5	Gga_rs14531001	32163065	0.983499
USH/WCR	5	Gga_rs14531030	32275187	0.983499
USH/WCR	5	Gga_rs14531071	32352944	0.983499
USH/WCR	7	Gga_rs14605602	10082402	0.983499
USH/WCR	7	Gga_rs14608371	12155368	0.98321
USH/WCR	7	Gga_rs15855533	18516531	0.983499
USH/WCR	7	Gga_rs13781073	19588269	0.983499
USH/WCR	7	Gga_rs15858284	20333216	0.983499
USH/WCR	7	Gga_rs16594705	20504792	0.96679
USH/WCR	7	Gga_rs14622731	28403253	0.983499
USH/WCR	8	GGaluGA322247	2349517	0.983499
USH/WCR	8	GGaluGA324859	7210566	1
USH/WCR	8	Gga_rs14638231	7261077	0.96679
USH/WCR	8	Gga_rs14638261	7297653	0.983499
USH/WCR	8	Gga_rs14638278	7308585	0.96679
USH/WCR	8	Gga_rs14638283	7320642	0.983499
USH/WCR	8	Gga_rs13679702	14792227	0.96679
USH/WCR	9	Gga_rs16681119	23108544	0.96679
USH/WCR	11	Gga_rs15606575	6360137	1
USH/WCR	19	Gga_rs13573264	1310259	0.967453
USH/WCR	23	Gga_rs15195473	1545701	0.96679
USH/WCR	28	Gga_rs14307687	4330208	0.983499
USH/WCR	28	Gga_rs15251953	4339064	0.983499
USH/WCR	28	Gga_rs14307750	4419938	1
USH/WCR	28	Gga_rs14307838	4522560	0.96679

## Sheet: (B) by localization
Additional file 7: Table S4 FST values for the top 0.1% SNPs at pairwise comparison of the studied breeds: by pairs of breeds (sheet A), and by localization (sheet B)
Pair of breeds	GGA	SNP	Position	FST
USH/WCR	1	Gga_rs15190989	5579304	1
USH/OMF	1	Gga_rs13747739	27087211	0.985533
USH/OMF	1	Gga_rs15232929	34975568	1
USH/OMF	1	Gga_rs13883446	69097220	0.985533
USH/WCR	1	GGaluGA025547	71481587	0.983664
USH/OMF	1	Gga_rs13891067	81890025	1
USH/RUW	1	Gga_rs13685654	118052875	0.990263
USH/OMF	1	GGaluGA046006	136724339	1
USH/RUW	1	GGaluGA052266	160466924	1
USH/RUW	1	Gga_rs15485513	165573980	1
USH/RUW	1	GGaluGA000381	191577804	0.980473
USH/WCR	1	Gga_rs16064807	191655122	0.96679
USH/OMF	2	Gga_rs14144146	16459249	1
USH/OMF	2	Gga_rs14147836	19974861	0.985533
USH/WCR	2	Gga_rs14167279	39154873	0.967453
USH/WCR	2	Gga_rs15087224	39623877	0.96679
USH/WCR	2	GGaluGA147010	50058174	0.983499
USH/RUW	2	Gga_rs13710578	68387333	0.990309
USH/WCR	2	Gga_rs14204687	73639310	1
USH/WCR	2	Gga_rs14748277	77677251	0.96679
USH/WCR	2	Gga_rs14208044	78722511	0.96679
USH/WCR	2	Gga_rs16098975	107921057	1
USH/RUW	2	GGaluGA162909	107995442	1
USH/RUW	2	Gga_rs14232459	108711977	0.980653
USH/RUW	2	Gga_rs16100093	108912691	0.990309
USH/RUW	2	Gga_rs16102784	110606407	0.990213
USH/RUW	2	Gga_rs15154797	127150075	0.990263
USH/OMF	2	Gga_rs16737020	127525023	0.985533
USH/OMF	2	GGaluGA169675	133841003	1
USH/OMF	2	GGaluGA169680	133862313	1
USH/WCR	3	GGaluGA206451	9711756	1
USH/RUW	3	Gga_rs14314620	10305039	0.980653
USH/RUW	3	Gga_rs14313608	10908971	0.990309
USH/OMF	3	Gga_rs16233685	20151345	0.985533
USH/RUW	3	GGaluGA212420	23769071	0.980473
USH/RUW	3	Gga_rs16238404	23804250	0.980473
USH/RUW	3	GGaluGA212437	23839879	0.980473
USH/WCR	3	GGaluGA212442	23855728	0.983499
USH/RUW	3	Gga_rs13719634	24130581	0.980473
USH/RUW	3	Gga_rs14367175	62563648	1
USH/WCR	3	GGaluGA229987	77531224	0.96679
USH/WCR	3	Gga_rs13698160	88882970	0.96679
USH/RUW	3	Gga_rs14396822	93183838	0.990309
USH/OMF	4	Gga_rs15476289	3028817	0.985533
USH/RUW	4	Gga_rs14429748	12225363	1
USH/OMF	4	Gga_rs14453177	37380742	1
USH/RUW	4	GGaluGA255107	39572996	1
USH/OMF	4	GGaluGA255107	39572996	1
USH/RUW	4	Gga_rs14488667	70762206	0.990213
USH/RUW	4	Gga_rs14501283	85554961	0.980653
USH/WCR	4	GGaluGA001762	91001284	0.96679
USH/WCR	5	Gga_rs16266992	6690469	0.983499
USH/WCR	5	Gga_rs14530560	31277206	1
USH/WCR	5	Gga_rs14530570	31283714	1
USH/WCR	5	Gga_rs14530614	31399908	1
USH/WCR	5	Gga_rs14530671	31509211	0.983499
USH/WCR	5	GGaluGA001598	31528458	0.983499
USH/WCR	5	Gga_rs14530707	31535793	0.983499
USH/WCR	5	Gga_rs16487223	31614483	1
USH/WCR	5	Gga_rs14530826	31673420	1
USH/WCR	5	Gga_rs14530868	31732076	0.983499
USH/WCR	5	GGaluGA282277	31764794	0.983499
USH/WCR	5	GGaluGA282280	31787257	0.966927
USH/WCR	5	Gga_rs14530891	31821917	0.983499
USH/WCR	5	Gga_rs14530896	31845211	0.983499
USH/WCR	5	Gga_rs14531001	32163065	0.983499
USH/WCR	5	Gga_rs14531030	32275187	0.983499
USH/WCR	5	Gga_rs14531071	32352944	0.983499
USH/RUW	5	GGaluGA282801	35245363	0.990169
USH/OMF	5	Gga_rs14534096	37733764	0.985533
USH/OMF	5	Gga_rs14537958	41458372	1
USH/OMF	5	Gga_rs14538025	41510780	1
USH/OMF	5	Gga_rs14539917	43734504	1
USH/RUW	5	GGaluGA286116	44484045	1
USH/OMF	5	GGaluGA287033	46745473	1
USH/RUW	5	GGaluGA288178	50545659	1
USH/RUW	5	Gga_rs10726370	51764161	1
USH/RUW	5	Gga_rs14554761	56682002	0.990263
USH/OMF	6	Gga_rs15807652	27959267	0.985533
USH/OMF	7	Gga_rs13739182	2406773	0.985533
USH/WCR	7	Gga_rs14605602	10082402	0.983499
USH/WCR	7	Gga_rs14608371	12155368	0.98321
USH/OMF	7	GGaluGA312677	13121759	1
USH/WCR	7	Gga_rs15855533	18516531	0.983499
USH/RUW	7	Gga_rs15855533	18516531	1
USH/WCR	7	Gga_rs13781073	19588269	0.983499
USH/WCR	7	Gga_rs15858284	20333216	0.983499
USH/WCR	7	Gga_rs16594705	20504792	0.96679
USH/WCR	7	Gga_rs14622731	28403253	0.983499
USH/WCR	8	GGaluGA322247	2349517	0.983499
USH/WCR	8	GGaluGA324859	7210566	1
USH/WCR	8	Gga_rs14638231	7261077	0.96679
USH/WCR	8	Gga_rs14638261	7297653	0.983499
USH/WCR	8	Gga_rs14638278	7308585	0.96679
USH/WCR	8	Gga_rs14638283	7320642	0.983499
USH/WCR	8	Gga_rs13679702	14792227	0.96679
USH/RUW	8	GGaluGA327154	15567946	0.990169
USH/RUW	8	Gga_rs14644104	15611024	0.990263
USH/OMF	9	Gga_rs10729486	2447283	1
USH/RUW	9	GGaluGA336800	6080490	0.980653
USH/OMF	9	Gga_rs13765935	6186113	1
USH/RUW	9	GGaluGA336870	6252976	0.980467
USH/OMF	9	GGaluGA339603	13432903	1
USH/RUW	9	Gga_rs16675094	18404025	0.990263
USH/OMF	9	Gga_rs16679399	21983345	1
USH/WCR	9	Gga_rs16681119	23108544	0.96679
USH/WCR	11	Gga_rs15606575	6360137	1
USH/OMF	11	Gga_rs13700376	17944264	1
USH/RUW	11	GGaluGA080013	18600114	0.980473
USH/OMF	11	GGaluGA001805	18917225	1
USH/OMF	12	GGaluGA080817	1248243	0.985533
USH/OMF	12	Gga_rs14037968	8071376	1
USH/OMF	12	Gga_rs15648255	9082827	0.985533
USH/RUW	12	Gga_rs15656779	12682283	0.980473
USH/OMF	12	GGaluGA087992	16204192	1
USH/OMF	12	GGaluGA088543	17199402	1
USH/OMF	12	Gga_rs15668734	17729551	1
USH/OMF	12	Gga_rs14986869	19949615	1
USH/RUW	13	GGaluGA096429	14493552	0.980473
USH/RUW	15	Gga_rs13528149	9027258	0.980473
USH/OMF	15	GGaluGA109866	9129469	1
USH/RUW	15	Gga_rs15025541	11106070	1
USH/RUW	17	Gga_rs14096932	10435177	1
USH/WCR	19	Gga_rs13573264	1310259	0.967453
USH/RUW	19	Gga_rs15842442	3661786	0.990309
USH/RUW	19	Gga_rs14120854	5699424	1
USH/OMF	20	Gga_rs16165641	5464105	0.985533
USH/WCR	23	Gga_rs15195473	1545701	0.96679
USH/OMF	26	Gga_rs16346581	390677	1
USH/OMF	26	Gga_rs14734405	503333	1
USH/OMF	27	Gga_rs16206944	3802896	1
USH/OMF	27	GGaluGA198652	3859021	0.985533
USH/OMF	28	Gga_rs10730363	1669163	0.985533
USH/WCR	28	Gga_rs14307687	4330208	0.983499
USH/WCR	28	Gga_rs15251953	4339064	0.983499
USH/WCR	28	Gga_rs14307750	4419938	1
USH/WCR	28	Gga_rs14307838	4522560	0.96679
