# Supplementary material for: Selective footprints and genes relevant to cold adaptation and other phenotypic traits are unscrambled in the genomes of divergently selected chicken breeds
Source: J Anim Sci Biotechnol. 2023 Feb 24;14:35. doi: 10.1186/s40104-022-00813-0 (PMC9951459; doi:10.1186/s40104-022-00813-0)
Supplement: Supplementary file 8 — Additional file 8: Table S5. Selection sweeps identified in the genomes of the studied chicken breeds by three different statistics. [file 40104_2022_813_MOESM8_ESM.xlsx]

## Sheet: Selective_sweeps_genes
Additional file 8: Table S5 Selection sweeps identified in the genomes of the studied chicken breeds by three different statistics
SELECTION SWEEPS									CANDIDATE GENES
Pairs of breeds	GGA	Method	Start	End	No. of SNPs	FST value	Length, Mb		GGA	Start	End	Genes
OMF	1	ROH	3172109	3993119	30		0.82101		1	3172109	3993119	PLXNA4	gga-mir-6621	PODXL	MKLN1
USH/WCR	1	FST	5579304		1	1			1	5379304	5779304
RUW	1	ROH	10699911	11179791	20		0.47988		1	10699911	11179791	CACNA2D1	HGF
USH	1	ROH	23824428	24397267	24		0.572839		1	23824428	24397267	KCND2
USH	1	ROH	24459092	25224985	30		0.765893		1	24459092	25224985	ANKRD26	LSM8	CTTNBP2	CFTR	ASZ1	WNT2	ST7	CAPZA2	MET	CAV1	CAV2
USH/OMF	1	FST	27087211		1	0.985533			1	26887211	27287211	BMT2	TMEM168	LSMEM1	IFRD1	ZNF277	DOCK4
USH	1	ROH	27168179	27883388	30		0.715209		1	27168179	27883388	DOCK4	IMMP2L	LRRN3
USH	1	ROH	31166981	31733020	26		0.566039		1	31166981	31733020	SLC38A4	AMIGO2	RPAP3	ATP23
RUW	1	ROH	32255130	33091901	36		0.836771		1	32255130	33091901	TAFA2	USP15
USH/OMF	1	FST	34975568		1	1			1	34775568	35175568	DYRK2	IFNG
OMF	1	ROH	36073980	37677009	62		1.60303		1	36073980	37677009	PTPRR	TSPAN8	LGR5	ZFC3H1	TMEM19	RAB21	TBC1D15	TPH2	TRHDE
RUW	1	ROH	40035231	40992125	44		0.956894		1	40035231	40992125	PTPRQ	MYF6	MYF5	LIN7A	ACSS3	PPFIA2	CCDC59	METTL25	TMTC2
RUW	1	ROH	41095175	43533868	76		2.43869		1	41095175	43533868	TMTC2	SLC6A15	TSPAN19	ALX1	RASSF9	NTS	MGAT4C	C12orf29	TMTC3	KITLG	DUSP6	POC1B	ATP2B1
OMF	1	ROH	51084075	51908337	33		0.824262		1	51084075	51908337	MICALL1	ANKRD54	EIF3L	GALR3	GCAT	CG-1B	PDXP	GGA1	LGALS2	CDC42EP1	CARD10	MFNG	ELFN2	CYTH4	RAC2	SSTR3	C1QTNF6	KCTD17	IL2RB	TMPRSS6	MPST	TST	NCF4	PVALB	IFT27	CACNG2	EIF3D	FOXRED2	gga-mir-1742	TXN2	MYH9
WCR	1	ROH	53527891	55591205	74		2.06331		1	53527891	55591205	BTBD11	CRY1	MTERF2	TMEM263	RIC8B	RFX4	POLR3B	TCP11X2	CKAP4	NUAK1	C12orf75	APPL2	gga-mir-12210	WASHC4	ALDH1L2	SLC41A2	CHST11	TXNRD1	NFYB	HCFC2	GLT8D2	TDG	C1H12ORF73	HSP90B1	gga-mir-7450	NT5DC3	STAB2	ASCL1	PAH	IGF-I	PARPBP	PMCH	NUP37	WASHC3	DRAM1	GNPTAB	CHPT1
USH	1	ROH	54357467	54957349	23		0.599882		1	54357467	54957349	SLC41A2	CHST11	TXNRD1	NFYB	HCFC2	GLT8D2	TDG	C1H12ORF73	HSP90B1	gga-mir-7450	NT5DC3	STAB2
USH	1	ROH	61918963	65880684	158		3.96172		1	61918963	65880684	MICAL3	TUBA8B	AKR1B1	AKR1E2	BPGM	CALD1	AKR1B10	RERG	PTPRO	EPS8	STRAP	DERA	SLC15A5	MGST1	LMO3	5S_rRNA	RERGL	PIK3C2G	PLCZ1	CAPZA3	PLEKHA5	AEBP2	PDE3A	SLCO1C1	SLCO1B3	SLCO1A2	IAPP	PYROXD1	RECQL	GOLT1B	BCAT1	SOX5	gga-mir-6608-1
OMF	1	ROH	65256487	66079637	35		0.82315		1	65256487	66079637	SLCO1A2	IAPP	PYROXD1	RECQL	GOLT1B	BCAT1	SOX5	gga-mir-6608-1
USH	1	ROH	68209165	68808616	25		0.599451		1	68209165	68808616	PPFIBP1	CYB5R1	A4GALT	ARFGAP3	PACSIN2	TTLL1	BIK	MCAT	TSPO	TTLL12	SCUBE1
USH/OMF	1	FST	69097220		1	0.985533			1	68897220	69297220	SULT4A1	PNPLA3	SAMM50	PARVB	PARVG	SHISAL1
USH/WCR	1	FST	71481587		1	0.983664			1	71281587	71681587	CDPF1	ZC3HAV1	ETV6	gga-mir-1727	BCL2L14	LRP6
USH	1	ROH	72096581	77204994	128		5.10841		1	72096581	77204994	CDKN1B	MRPS35	MANSC4	KLHL42	PTHLH	CCDC91	FAR2	C12orf4	FGF6	FGF23	CCND2	NDUFA9	KCNA5	NTF3	ANO2	VWF	CD9	PRMT8	TSPAN9	TEAD4	TULP3	RHNO1	FOXM1	ITFG2	FKBP4	NECAP1	FOXJ2	SLC2A14	NANOG	AICDA	MFAP5	RIMKLB	PHC1	M6PR	OVST
WCR	1	ROH	73523082	74543882	35		1.0208		1	73523082	74543882	NDUFA9	KCNA5	NTF3	ANO2	VWF
OMF	1	ROH	73697320	75664574	57		1.96725		1	73697320	75664574	NDUFA9	KCNA5	NTF3	ANO2	VWF	CD9	PRMT8	TSPAN9	TEAD4	TULP3	RHNO1	FOXM1	ITFG2	FKBP4	NECAP1	FOXJ2	SLC2A14	NANOG	AICDA	MFAP5
WCR	1	ROH	74582028	77194060	44		2.61203		1	74582028	77194060	VWF	CD9	PRMT8	TSPAN9	TEAD4	TULP3	RHNO1	FOXM1	ITFG2	FKBP4	NECAP1	FOXJ2	SLC2A14	NANOG	AICDA	MFAP5	RIMKLB	PHC1	M6PR	OVST
OMF	1	ROH	81476334	82773335	57		1.297		1	81476334	82773335	ARHGAP31	gga-mir-3539	UPK1B	IGSF11	LSAMP
USH/OMF	1	FST	81890025		1	1			1	81690025	82090025	IGSF11	LSAMP
USH OMF	1	hapFLK	82083018	82184177	6		0.101		1	82083018	82184177	LSAMP
OMF	1	ROH	82912085	83316657	17		0.404572		1	82912085	83316657	LSAMP	GAP43
OMF	1	ROH	83434617	85065681	51		1.63106		1	83434617	85065681	ZBTB20	DRD3	QTRT2	CCDC191	ZDHHC23	GRAMD1C	CLDND1	GPR15	APOV1	ILDR1	CFAP44	BOC	NEPRO	TAF13	GTPBP8	CD200R1L	CD200R1	CCDC80	SLC35A5	ATG3	F5	SLC19A2	CCDC181	BLZF1	NME7	ATP1B1	gga-mir-1690	DPT
OMF	1	ROH	85586128	86227151	26		0.641023		1	85586128	86227151	DCBLD2	CMSS1	TBC1D23	NIT2	TOMM70	LNP1	TMEM45A	ADGRG7	TFG
USH	1	ROH	87427086	89275741	69		1.84865		1	87427086	89275741	ALCAM	CBLB	BBX	CD47	IFT57	HHLA2	MYH15	KIAA1524	SH2D1B	TRAT1	HJURP	GUCA1C
OMF	1	ROH	88252260	89012906	25		0.760646		1	88252260	89012906	BBX	CD47	IFT57	HHLA2	MYH15	KIAA1524	SH2D1B	TRAT1	HJURP	GUCA1C
OMF	1	ROH	89064063	89608694	24		0.544631		1	89064063	89608694	NECTIN3
USH	1	ROH	92192818	93791840	70		1.59902		1	92192818	93791840	ARL6	MINA	MPC2	MPZL1	RCSD1	CREG1	CD247	POU2F1	STYXL2	GPA33	MAEL	ILDR2	ZFP92	PTGFRN	IGSF3	ADPRH	CD80	TIMMDC1	POGLUT1	gga-mir-6616
USH	1	ROH	107593839	107966683	14		0.372844		1	107593839	107966683	SETD4	CBR3	DOP1B	gga-mir-7452
USH	1	ROH	108458965	110342026	73		1.88306		1	108458965	110342026	DYRK1A	KCNJ6	KCNJ15	ERG	ETS2	PSMG1	BRWD1	HMGN1	WRB	LCA5L	B3GALT5	IGSF5	PCP4	DSCAM	BACE2	FAM3B	MX1	TMPRSS2
USH	1	ROH	113977250	119857521	180		5.88027		1	113977250	119857521	MID1IP1	OTC	RPGR	SRPX	SYTL5	DYNLT3	CYBB	XK	LANCL3	PRRG1	TMEM47	NR0B1	TAB3	TASL	DMD	IL1RAPL1	ARX	POLA1	PCYT1B	PDK3	EIF2S3	KLHL15	APOO	SAT1	ACOT9	PRDX4
USH	1	hapFLK	117913388	118392895	14		0.48		1	117913388	118392895	IL1RAPL1
USH/RUW	1	FST	118052875		1	0.990263			1	117852875	118252875	IL1RAPL1
USH	1	ROH	127595878	128310580	24		0.714702		1	127595878	128310580	STS	PUDP	NLGN4Y	gga-mir-1397
USH	1	ROH	133737684	136572885	103		2.8352		1	133737684	136572885	TSGA10	LIPT1	MITD1	LYG2	TXNDC9	EIF5B	REV1	AFF3	LONRF2	gga-mir-6559	CHST10	NMS	PDCL3	NPAS2	TBC1D8	RPL31	CNOT11	SNORD89	RNF149	CREG2	RFX8	MAP4K4	gga-mir-1656	gga-mir-1552	gga-mir-6543	IL1R2	IL1R1	IL1RL1	IL18R1	IL18RAP	SLC9A4	SLC9A2	MFSD9	TMEM182	POU3F3	MRPS9	TGFBRAP1	C1H2ORF49
USH/OMF	1	FST	136724339		1	1			1	136524339	136924339	NCK1	ECRG4	UXS1
USH	1	ROH	137051809	138386161	46		1.33435		1	137051809	138386161	SLC5A7	SULT1C3	GCC2	LIMS1	EDAR	SH3RF3	gga-mir-1700	SEPTIN10	SOWAHC	CHAMP1	CDC16	RASA3
USH	1	ROH	138731229	140692168	80		1.96094		1	138731229	140692168	DCUN1D2	GRTP1	LAMP1	CUL4A	PCID2	PROZ	F10	F7	MCF2L	ATP11A	TUBGCP3	COL4A1	COL4A2	RAB20	NAXD	CARS2	gga-mir-1736	ING1	ANKRD10	ARHGEF7
RUW	1	ROH	143047114	143929272	26		0.882158		1	143047114	143929272
WCR	1	ROH	143177550	144065046	28		0.887496		1	143177550	144065046
USH	1	ROH	147547935	155510340	276		7.96241		1	147547935	155510340	ABCC4	SOX21	GPR180	TGDS	DCT	GPC6	U7	GPC5	gga-mir-92-1	gga-mir-19b	gga-mir-20a	gga-mir-19a	gga-mir-18a	gga-mir-17	SLITRK6	SLITRK1	SPRY2	NDFIP2	RBM26	OBI1	POU4F1	EDNRB	SLAIN1	SCEL
USH	1	ROH	158727149	159399402	24		0.672253		1	158727149	159399402	KLHL1
USH	1	ROH	159917877	162978619	99		3.06074		1	159917877	162978619	SNORD63
USH/RUW	1	FST	160466924		1	1			1	160266924	160666924
USH	1	ROH	163044695	163835930	28		0.791235		1	163044695	163835930	gga-mir-7445-2	TDRD3	DIAPH3
USH	1	ROH	163858317	167289395	125		3.43108		1	163858317	167289395	DIAPH3	PCDH17	OLFM4	PCDH8	LECT1	SUGT1	ELF1	WBP4	MTRF1	RGCC
USH/RUW	1	FST	165573980		1	1			1	165373980	165773980
USH	1	ROH	167953827	170558404	111		2.60458		1	167953827	170558404	DNAJC15	ENOX1	gga-mir-6555	CCDC122	TSC22D1	NUFIP1	GPALPP1	U6	GTF2F2	KCTD4	TPT1	SLC25A30	COG3	SPERT	SIAH3	ZC3H13	CPB2	LCP1	gga-mir-12214	RUBCNL	LRCH1	ESD	HTR2A	SUCLA2	NUDT15	MED4	ITM2B	RB1	LPAR6	RCBTB2	CYSLTR2	FNDC3A	MLNR	CDADC1	CAB39L	SETDB2	PHF11
USH	1	ROH	171047180	171371836	14		0.324656		1	171047180	171371836	RNASEH2B	FAM124A
USH	1	ROH	171827551	172177977	17		0.350426		1	171827551	172177977	SLC25A15	MRPS31	FOXO1
USH	1	ROH	174866837	179020189	178		4.15335		1	174866837	179020189	RFC3	STARD13	KL	PDS5B	N4BP2L2	BRCA2	ZAR1L	FRY	B3GLCT	HSPH1	ALOX5AP	USPL1	HMGB1	gga-mir-1646	KATNAL1	UBL3	SLC7A1	SLC46A3	POMP	FLT1	gga-mir-6656	PAN3	FLT3	CDX2	GSX1	LNX2	MTIF3	GTF3A	RASL11A	RPL21	SNORD102	USP12	GPR12	WASF3	CDK8	RNF6	ATP8A2	SHISA2
OMF	1	ROH	179864377	180474019	28		0.609642		1	179864377	180474019	MICU2	ZDHHC20	MRPL57	SKA3	SAP18	LATS2	XPO4	EEF1AKMT1	IL17D	IFT88	CRYL1	GJB6	GJB2	GJA3
USH	1	ROH	180633544	181671137	41		1.03759		1	180633544	181671137	FDX1	RDX	ZC3H12C	C11orf87	DDX10	POGLUT3	ATM
USH	1	ROH	183286842	183871259	24		0.584417		1	183286842	183871259	PDGFD	DYNC2H1	gga-mir-7449	DCUN1D5	MMP13	MMP10	MMP1	MMP27
USH	1	ROH	183959221	185658364	70		1.69914		1	183959221	185658364	YAP1	C1H11ORF70	CEP126	ANGPTL5	TRPC6	PGR	ARHGAP42	CNTN5
USH	1	ROH	185747810	186254957	22		0.507147		1	185747810	186254957	CCDC82	MAML2
USH	1	ROH	186276299	187295180	40		1.01888		1	186276299	187295180	MAML2	gga-mir-6570	MTMR2	CEP57	FAM76B	SESN3	ENDOD1	CWC15	AMOTL1	FUT4	ANKRD49	MRE11	GPR83	PANX1	HEPHL1	TM4SF1a	VSTM5	MED17	C1H11ORF54	SMCO4	DEUP1
USH	1	ROH	187340471	188267422	32		0.926951		1	187340471	188267422	SLC36A4	MTNR1B	FAT3
USH	1	ROH	188730350	195709435	262		6.97909		1	188730350	195709435	CHORDC1	NAALAD2	FOLH1	NOX4	TYR	GRM5	CTSC	RAB38	gga-mir-1657	TMEM135	FZD4	PRSS23	ME3	FAM181B	PRCP	RAB30	PCF11	ANKRD42	CCDC90B	CCDC89	PICALM	EED	HIKESHI	TENM4	NARS2	GAB2	USP35	KCTD21	ALG8	NDUFC2	THRSP	KCTD14	INTS4	AAMDC	RSF1	CLNS1A	gga-mir-12215	AQP11
USH/RUW	1	FST	191577804		1	0.980473			1	191377804	191777804	CCDC89	PICALM	EED	HIKESHI
USH/WCR	1	FST	191655122		1	0.96679			1	191455122	191855122	CCDC89	PICALM	EED	HIKESHI
OMF	2	ROH	445916	1550872	44		1.10496		2	445916	1550872	RARRES2	LRRC61	ZNF467	SSPO	gga-mir-10585	GIMAP1-GIMAP5	CTC-575C13.4	ZNF767	ZNF282	ZNF777	CDC25A	gga-mir-1749	DHX30	gga-mir-6710	SMARCC1	CSPG5	ELP6	SCAP	gga-mir-12238	gga-mir-7461	MINDY4	AQP1	GHRHR	ADCYAP1R1
OMF	2	ROH	2556646	3339944	35		0.783298		2	2556646	3339944	WNT3A	gga-mir-6713	WNT9A	SNAP47	JMJD4	ALS2CL
USH	2	ROH	2722222	4040153	58		1.31793		2	2722222	4040153	SNAP47	JMJD4	ALS2CL	gga-mir-1639	MYL3	PTH2R	gga-mir-460a	CCDC12	gga-mir-1706	NBEAL2	SETD2	KIF9
USH	2	ROH	4122053	4786821	29		0.664768		2	4122053	4786821	CCM2	MYO1G	CRHR2	GARS	CTDSPL	gga-mir-26a	VILL	PLCD1	DLEC1
USH	2	ROH	5744158	6220125	14		0.475967		2	5744158	6220125	EXOG	ACVR2B	gga-mir-6600	XYLB
USH	2	ROH	6249698	7825491	59		1.57579		2	6249698	7825491	XYLB	C9ORF152	NUB1	WDR86	CRYGN	RHEB	PRKAG2	gga-mir-12239	GALNT11	KMT2C	gga-mir-6554	XRCC2	DPP6	PAXIP1	HTR5A
USH/OMF	2	FST	16459249		1	1			2	16259249	16659249	GAD2	MYO3A	GPR158
OMF	2	ROH	19129116	20034383	38		0.905267		2	19129116	20034383	CACNB2	SLC39A12	MMR1L3	MMR1L4	MRC1	STAM	HACD1	VIM	ST8SIA6	gga-mir-1661	TRDMT1	CUBN	RSU1
USH/OMF	2	FST	19974861		1	0.985533			2	19774861	20174861	VIM	gga-mir-1661	TRDMT1	CUBN	RSU1	C1QL3	PTER
OMF	2	ROH	20092733	20790508	27		0.697775		2	20092733	20790508	RSU1	C1QL3	PTER	MINDY3	ITGA8	FAM171A1	NMT2	RPP38	ACBD7	OLAH	CROT	ABCB1	RUNDC3B
WCR	2	ROH	25020511	26029168	30		1.00866		2	25020511	26029168	ICA1	NXPH1	NDUFA4
OMF WCR	2	hapFLK	25717703	27076503	46		1.359		2	25717703	27076503	NDUFA4	PHF14	TMEM106B	SCIN	ARL4A
OMF	2	ROH	27261636	28419131	42		1.15749		2	27261636	28419131	ETV1	DGKB	AGMO	MEOX2	CRPPA	SOSTDC1
USH	2	ROH	31529849	32140422	25		0.610573		2	31529849	32140422	PALS2	DFNA5	OSBPL3	CYCS	NPVF	gga-mir-148a
USH	2	ROH	35115874	36850914	52		1.73504		2	35115874	36850914	SATB1	KCNH8	RAB5A	PP2D1	KAT2B	SGO1	UBE2E2
USH	2	ROH	38331387	40749495	89		2.41811		2	38331387	40749495	NEK10	SLC4A7	EOMES	AZI2	RBMS3	TGFBR2	GADL1	STT3B	OSBPL10	gga-mir-1622	GPD1L	CMTM8	CMTM7	CMTM6	DYNC1LI1	CNOT10	TRIM71	TCAIM	gga-mir-138-1
USH/WCR	2	FST	39154873	39623877	2	0.967453			2	38954873	39354873	RBMS3	TGFBR2
USH/WCR	2	FST	50058174		1	0.983499			2	49858174	50258174	RALA	MPLKIP	SUGCT
USH	2	ROH	51236864	53982206	79		2.74534		2	51236864	53982206	HECW1	STK17A	BLVRA	VOPP1	LANCL2	EGFR	SEC61G	TPK1	7SK	CNTNAP2
USH	2	ROH	66587711	74957741	292		8.37003		2	66587711	74957741	EXOC2	FOXF2	FOXC1	GMDS	MYLK4	WRNIP1	SERPINB1	SERPINB6	SERPINB10B	SERPINB10	OVA	OVALY	OVALX	SERPINB11	SERPINB5	VPS4B	gga-mir-6698	KDSR	BCL2	PHLPP1	ZCCHC2	TNFRSF11A	RELCH	PIGN	gga-mir-1782	RNF152	CDH20	MC4R	C5orf22	DROSHA	CDH6	CDH9	gga-mir-6545	CDH10	CDH18
USH/RUW	2	FST	68387333		1	0.990309			2	68187333	68587333	TNFRSF11A	RELCH	PIGN	gga-mir-1782	RNF152	CDH20
WCR	2	ROH	69676338	70806756	38		1.13042		2	69676338	70806756
USH WCR	2	hapFLK	69676338	73482942	117		3.807		2	69676338	73482942	U6	CDH9	gga-mir-6545	CDH10
WCR	2	ROH	71053537	73559354	83		2.50582		2	71053537	73559354	CDH9	gga-mir-6545	CDH10
USH/WCR	2	FST	73639310		1	1			2	73439310	73839310
USH	2	ROH	75024216	79762574	172		4.73836		2	75024216	79762574	BASP1	gga-mir-1766	RETREG1	ZNF622	MARCHF11	FBXL7	ANKH	OTULIN	FAM105A	TRIO	gga-mir-757	DNAH5	gga-mir-1613	DAP	ANKRD33B	SNRNP48	ROPN1L	MARCHF6	SBK2	CCT5	ATPSCKMT	SNORD123	SEMA5A	MTRR	FASTKD3	C5orf49	ADCY2	gga-mir-6562	PAPD7
WCR	2	ROH	75482269	76223854	27		0.741585		2	75482269	76223854	gga-mir-1766	RETREG1	ZNF622	MARCHF11	FBXL7	ANKH
WCR	2	ROH	76558822	77202076	26		0.643254		2	76558822	77202076	TRIO	DNAH5
WCR	2	ROH	77577365	78579336	37		1.00197		2	77577365	78579336	gga-mir-1613	DAP	ANKRD33B	SNRNP48	ROPN1L	MARCHF6	SBK2	CCT5	ATPSCKMT
OMF	2	ROH	77641410	78290575	25		0.649165		2	77641410	78290575	gga-mir-1613	DAP	ANKRD33B	SNRNP48	ROPN1L	MARCHF6
USH/WCR	2	FST	77677251		1	0.96679			2	77477251	77877251	gga-mir-1613
USH/WCR	2	FST	78722511		1	0.96679			2	78522511	78922511	SNORD123	SEMA5A
WCR	2	ROH	78935731	79978451	34		1.04272		2	78935731	79978451	MTRR	FASTKD3	C5orf49	ADCY2	gga-mir-6562	PAPD7	SRD5A1	NSUN2	UBE2QL1	MED10	C7orf57	UPP1
OMF	2	ROH	80989914	83947972	79		2.95806		2	80989914	83947972	GRB10	COBL	VSTM2A	FHOD3	RPRD1A	C18orf21	gga-mir-187	GALNT1	INO80C
USH	2	ROH	81091028	83060609	46		1.96958		2	81091028	83060609	COBL	VSTM2A
USH	2	ROH	83787121	84277097	22		0.489976		2	83787121	84277097	GALNT1	INO80C	TMEM245
OMF	2	ROH	89344059	89772704	18		0.428645		2	89344059	89772704	NR4A3	SEC61B	ALG2	IFI6	GLIPR2
USH	2	ROH	90240122	90768332	20		0.52821		2	90240122	90768332	ACOT13	TDP2	GALR1	MBP	ZNF236
USH	2	ROH	91037922	97120631	223		6.08271		2	91037922	97120631	TSHZ1	ZADH2	ZNF407	U1	CNDP1	CNDP2	DIPK1C	C18orf63	CYB5A	TIMM21	FBXO15	NETO1	gga-mir-1803	CBLN2	SOCS6	RTTN	CD226	DOK6	gga-mir-1681	CCDC102B	TMX3	DSEL	CDH19	CDH7	gga-mir-3524b	MC2R	MC5R	RNMT	FAM210A	LDLRAD4	CEP192	SEH1L	PTPN2	PSMG2	CEP76	SPIRE1
USH	2	ROH	97163438	98344691	51		1.18125		2	97163438	98344691	SPIRE1	PRELID3A	AFG3L2	TUBB6	CIDEA	gga-mir-6701	IMPA2	MPPE1	GNAL	PIEZO2	NAPG	APCDD1
USH	2	ROH	99815418	103246300	141		3.43088		2	99815418	103246300	EPB41L3	ZBTB14	AKAIN1	DLGAP1	TGIF1	MYL12B	MYL12A	MYOM1	LPIN2	EMILIN2	SMCHD1	NDC80	METTL4	ADCYAP1	YES1	CLUL1	COLEC12	THOC1	USP14	ROCK1	GREB1L	ESCO1	ABHD3	MIB1	gga-mir-133a-1	gga-mir-1a-2	GATA6	RBBP8	CABLES1	TMEM241	RIOK3	RMC1	NPC1	ANKRD29	LAMA3
OMF	2	ROH	104967890	106268868	37		1.30098		2	104967890	106268868	DSG4	DSG2	TTR	B4GALT6	OPN5L1
USH	2	ROH	106254741	111047747	183		4.79301		2	106254741	111047747	OPN5L1	TRAPPC8	RNF138	MEP1B	GAREM1	KLHL14	gga-mir-6707	ASXL3	NOL4	DTNA	MAPRE2	SPIDR	CEBPD	PRKDC	MCM4	UBE2V2	C2H8ORF22	SNTG1	PCMTD1	ST18	RB1CC1	NPBWR1	OPRK1	ATP6V1H	RGS20	TCEA1	LYPLA1	MRPL15	SOX17	XKR4	TMEM68
USH/WCR	2	FST	107921057		1	1			2	107721057	108121057	SPIDR	CEBPD	PRKDC	MCM4	UBE2V2
USH/RUW	2	FST	107995442	108912691	3	0.981-1.000			2	107795442	108195442	SPIDR	CEBPD	PRKDC	MCM4	UBE2V2	U6	C2H8ORF22	SNTG1
USH/RUW	2	FST	110606407		1	0.990213			2	110406407	110806407	SOX17	XKR4
USH	2	ROH	111172171	111534843	14		0.362672		2	111172171	111534843	LYN	RPS20	SNORD54	MOS	PLAG1	SDR16C5	PENK
USH	2	ROH	116697379	117594070	41		0.896691		2	116697379	117594070	TRAM1L1	LACTB2	XKR9	EYA1	MSC	TRPA1	KCNB2	gga-mir-1796
RUW	2	ROH	118670221	119778669	31		1.10845		2	118670221	119778669	HNF4G	ZFHX4	PEX2
RUW	2	ROH	123007527	124313981	33		1.30645		2	123007527	124313981	WWP1	RMDN1	CPNE3	CNGB3	MMP16	RIPK2	OSGIN2	NBN	DECR1	CALB1
USH	2	ROH	124291350	125394485	46		1.10313		2	124291350	125394485	NBN	DECR1	CALB1	TMEM64	NECAB1	C8orf88	TMEM55A	OTUD6A	SLC26A7	RUNX1T1
USH/RUW	2	FST	127150075		1	0.990263			2	126950075	127350075	CPQ	LAPTM4B	MATN2
USH/OMF	2	FST	127525023		1	0.985533			2	127325023	127725023	MATN2	RPL30	SNORA72	RIDA	NIPAL2	KCNS2	STK3	OSR2
USH	2	ROH	129511370	134436080	149		4.92471		2	129511370	134436080	RIMS2	DCSTAMP	DPYS	LRP12	ZFPM2	MAF1	SHARPIN	MROH1	BOP1	SCX	HSF1	OXR1	gga-mir-1813-1	ABRA	ANGPT1	RSPO2	EIF3E	EMC2	TRHR	NUDCD1	ENY2	EBAG9	SYBU	KCNV1	CSMD3
USH/OMF	2	FST	133841003	133862313	2	1			2	133641003	134041003	CSMD3
USH	2	ROH	143988351	144561510	25		0.573159		2	143988351	144561510	FAM135B	COL22A1
OMF	3	ROH	1031582	2971451	62		1.93987		3	1031582	2971451	gga-mir-7463	BCL11A	PAPOLG	REL	PUS10	PEX13	KIAA1841	AHSA2	USP34	XPO1	RTN4	EML6	SPTBN1	ACYP2	PSME4
USH	3	ROH	1783374	2877449	34		1.09407		3	1783374	2877449	BCL11A	PAPOLG	REL	PUS10	PEX13	KIAA1841	AHSA2	USP34	XPO1	RTN4	EML6	SPTBN1
USH	3	ROH	9095373	9918003	36		0.82263		3	9095373	9918003	ALK	CLIP4	PCARE	FAM179A	WDR43	TRMT61B	SPDYA	EPCAM	MSH2	KCNK12	MSH6	FBXO11	FOXN2	PPP1R21	COMMD1	B3GNT2	TMEM17	EHBP1
USH/WCR	3	FST	9711756		1	1			3	9511756	9911756	FOXN2	PPP1R21	COMMD1	B3GNT2	TMEM17	EHBP1
USH/RUW	3	FST	10305039	10908971	2	0.981-0.990			3	10105039	10505039	WDPCP	MDH1	UGP2	VPS54	PELI3	LGALSL	AFTPH	SERTAD2	SLC1A4	CEP68	RAB1B	ACTR2	SPRED2	gga-mir-6711	MEIS1
WCR	3	ROH	12925369	13388352	23		0.462983		3	12925369	13388352	SPTLC3	BTBD3	gga-mir-1641
USH	3	ROH	13309812	13934904	24		0.625092		3	13309812	13934904	gga-mir-1641	JAG1	SLX4IP	MKKS	SNAP25	ANKEF1
USH/OMF	3	FST	20151345		1	0.985533			3	19951345	20351345	ESRRG
USH/RUW	3	FST	23769071	24130581	4	0.980473			3	23569071	23969071	EML4	COX7A2L	KCNG3	MTA3	HAAO
USH/WCR	3	FST	23855728		1	0.983499			3	23655728	24055728	EML4	COX7A2L	KCNG3	MTA3
RUW	3	ROH	28893417	29993389	43		1.09997		3	28893417	29993389	DAAM2	KIF6	KCNK16	KCNK17	KCNK5	GLP1R	DNAH8	GLO1	BTBD9	ZFAND3
USH	3	ROH	30187768	31957544	73		1.76978		3	30187768	31957544	CCDC167	CMTR1	RNF8	AARS2	TCTE1	NFKBIE	SLC35B2	gga-mir-12259	HSP90AB1	SLC29A1	CAPN11	TMEM63B	gga-mir-4732	MRPL14	VEGFA	MRPS18A	RSPH9	MAD2L1BP	GTPBP2	POLH	XPO5	POLR1C	YIPF3	LRRC73	DLK2	ZNF318	FAM98A	RASGRP3	LTBP1	TTC27	BIRC6	YIPF4	CDC42EP3
OMF	3	ROH	38129397	38803797	24		0.6744		3	38129397	38803797	B3GALNT2	GGPS1	ARID4B	RBM34	TOMM20	IRF2BP2	TARBP1	COA6	SLC35F3	KCNK1
RUW	3	ROH	38468765	39176941	33		0.708176		3	38468765	39176941	TARBP1	COA6	SLC35F3	KCNK1	MAP3K21	PCNX2	NTPCR	MAP10
OMF	3	ROH	39035609	39878908	36		0.843299		3	39035609	39878908	PCNX2	NTPCR	MAP10	SIPA1L2	DISC1	TSNAX	SPRTN	EXOC8	RHOU
RUW	3	ROH	42364047	42967472	24		0.603425		3	42364047	42967472	UNC93A	TTLL2	CCR6	CEP43	RNASET2	RPS6KA2	MPC1L	SFT2D1
USH	3	ROH	43136407	43854732	27		0.718325		3	43136407	43854732	gga-mir-12261	PDE10A
USH	3	ROH	46816816	48073408	54		1.25659		3	46816816	48073408	GRM1	RAB32	STXBP5	SAMD5	SASH1	UST
USH	3	ROH	56828551	59122957	91		2.29441		3	56828551	59122957	RPS12	SNORD100	gga-mir-1454	SNORD101	SLC18B1	VNN1	TAAR2	TAAR5	STX7	MOXD1	NOV	ENPP3	MED23	gga-mir-6582	AKAP7	TMEM200A	L3MBTL3	ARHGAP18	gga-mir-6697	gga-mir-1660	PTPRK	THEMIS
USH	3	ROH	61314917	62138983	29		0.824066		3	61314917	62138983	PKIB	SERINC1	HSF2	GJA1	TBC1D32
USH/RUW	3	FST	62563648		1	1			3	62363648	62763648	MAN1A1	FAM184A
USH	3	ROH	73939019	74378416	18		0.439397		3	73939019	74378416	EPHA7	gga-mir-1677
USH	3	ROH	74441157	74890504	17		0.449347		3	74441157	74890504
OMF	3	ROH	76216408	76917648	30		0.70124		3	76216408	76917648	SPACA1	AKIRIN2	ORC3	RARS2	SLC35A1	SMIM8	ZNF292	CGA	HTR1E	SYNCRIP
USH/WCR	3	FST	77531224		1	0.96679			3	77331224	77731224	CEP162	MRAP2	CYB5R4	RIPPLY2	SNAP91	PRSS35
OMF	3	ROH	78332180	79030461	24		0.698281		3	78332180	79030461	FAM46A
RUW	3	ROH	83305526	84116441	29		0.810915		3	83305526	84116441	ADGRB3
USH	3	ROH	88331618	89117440	25		0.785822		3	88331618	89117440	FBXO9	CILK1	GSTA4	GSTA3	GSTA2	TMEM14A	AGPAT5	MCPH1	ANGPT2
USH/WCR	3	FST	88882970		1	0.96679			3	88682970	89082970
USH	3	ROH	90078600	90614812	21		0.536212		3	90078600	90614812	CSMD1
USH	3	ROH	91547554	94401950	119		2.8544		3	91547554	94401950	FBXO25	TDRP	FAM110C	SH3YL1	ACP1	ALKAL2	TMEM18	SNTG2	TPO	PXDN	MYT1L	TSSC1	TRAPPC12	ADI1	RNASEH1	RPS7	COLEC11
USH/RUW	3	FST	93183838		1	0.990309			3	92983838	93383838	MYT1L
USH	3	ROH	96577854	97294745	28		0.716891		3	96577854	97294745	HPCAL1	gga-mir-6655	ODC1	NOL10	ATP6V1C2	gga-mir-1329	PDIA6	KCNF1	SLC66A3	ROCK2	E2F6
OMF	3	ROH	102265357	102937846	26		0.672489		3	102265357	102937846	TDRD15	gga-mir-6678
OMF	3	ROH	102970100	103396380	15		0.42628		3	102970100	103396380
OMF	3	ROH	104319715	105095335	26		0.77562		3	104319715	105095335	FNDC4	IFT172	KRTCAP3	NRBP1	PPM1G	ZNF513	SNX17	EIF2B4	TMEM214	AGBL5	OST4	KHK	PREB	SLC5A6	MPV17	UCN	TRIM54	SLC30A3	MAPRE3	DPYSL5	DNMT3A	ASXL2	KIF3C	RAB10	GAREM2	HADHA	HADHB	gga-mir-6578	SELENOI	PTK2B	CHRNA2	EPHX2	SCARA5
USH	3	ROH	104901291	105535086	23		0.633795		3	104901291	105535086	RAB10	GAREM2	HADHA	HADHB	gga-mir-6578	SELENOI	PTK2B	CHRNA2	EPHX2	SCARA5	PBK	ESCO2	CCDC25	KCNK3	OTOF	DRC1	TRIM35	STMN4	POMC	EFR3B	DNAJC27	ADCY3	CENPO	PTRHD1	NCOA1
USH	3	ROH	109493923	110788877	50		1.29495		3	109493923	110788877	CLIC5	ENPP4	RCAN2	CYP39A1	PLA2G7	IMP3	ANKRD66	TAS2R7	MEP1A	ADGRF5	TNFRSF21	CD2AP	OPN5	PTCHD4	MRPL19
USH	4	ROH	534039	1469235	35		0.935196		4	534039	1469235	OPHN1	YIPF6	STARD8	gga-mir-6594	EFNB1	NALF2	EDA	gga-mir-6658	WNT11B	AWAT1	P2RY4	INPPL1	ARR3	gga-mir-1586	PDZD11	KIF4B	TAF9	CYSLTR1	LPAR4	GPR174	ITM2A
USH	4	ROH	1673499	2556409	35		0.88291		4	1673499	2556409	PIN4	NHSL2	MID2	TSC22D4	FAAH2	CLIC2	CCNB3	SHROOM4	BMP15	PHKA1	RPS4Y1	RBM41	NUP62	DNAAF6	gga-mir-1628	TMSB15B	RAB9B	PLP1	GLA	RPL36AL	BTK	TIMM8A	TAF7	DRP2	CENPI	TMEM35A	TRMT2B	DKC1	SNORD83	SNORA56	MPP1	F8	FUNDC2	gga-mir-222b	CMC4	BRCC3	OGT	ITGB1BP2
USH/OMF	4	FST	3028817		1	0.985533			4	2828817	3228817	IL13RA2	LRCH2	PLS3	AGTR2	KLHL9	gga-mir-6689
USH	4	ROH	4346410	4729845	18		0.383435		4	4346410	4729845	VGLL1	CD40LG	ARHGEF6	RBMXL1	SNORD61	TM9SF2L	ZIC3
USH	4	ROH	5456346	9266511	137		3.81017		4	5456346	9266511	DIAPH2	KLHL4	DACH2	gga-mir-1462	CHM	gga-mir-6704	POF1B	ZNF711	APOOL	HDX	RPS6KA6	POU3F4
USH	4	ROH	11715816	12338850	27		0.623034		4	11715816	12338850	ARHGEF9	CDX4	CHIC1	USP12-like	gga-mir-12269	SLC16A2
USH/RUW	4	FST	12225363		1	1			4	12025363	12425363	CDX4	CHIC1	USP12-like	gga-mir-12269	SLC16A2	RLIM	NEXMIF
USH	4	ROH	14137021	14509848	18		0.372827		4	14137021	14509848	VSIG1	RAB39B	VBP1	GAB3	SMARCA1
USH	4	ROH	14621085	15381852	31		0.760767		4	14621085	15381852	TENM1
USH	4	ROH	15931276	16306236	13		0.37496		4	15931276	16306236
RUW	4	ROH	17870279	20342352	63		2.47207		4	17870279	20342352	TMEM185A	IDS	gga-mir-7469	AFF2	FMR1	SLITRK2	TRIM2	MND1	TMEM131L	TLR2A	TLR2B	SFRP2	PLRG1	FGB	FGA	FGG
USH	4	ROH	18695784	20204056	29		1.50827		4	18695784	20204056	FMR1	SLITRK2	TRIM2	MND1	TMEM131L	TLR2A	TLR2B	SFRP2
RUW	4	ROH	24267245	24990794	25		0.723549		4	24267245	24990794	SPOCK3	ANXA10	DDX60
USH	4	ROH	28994330	29339092	13		0.344762		4	28994330	29339092	NOCT	ELF2	MGARP	NAA15	RAB33B	SETD7
USH	4	ROH	37321351	45950141	322		8.62879		4	37321351	45950141	COL25A1	ETNPPL	OSTC	RPL34	LEF1	HADH	CYP2U1	SGMS2	PAPSS1	GIMD1	AIMP1	TBCK	NPNT	GSTCD	INTS12	ARHGEF38	PPA2	TET2	CXXC4	gga-mir-1627	TACR3	UFSP2	LRP2BP	SNX25	CFAP97	SLC25A4	HELT	ACSL1	CENPU	PRIMPOL	CASP3	gga-mir-12272	IRF2	ENPP6	STOX2	TRAPPC11	RWDD4	ING2
USH/OMF	4	FST	37380742		1	1			4	37180742	37580742	HPGDS	OPN4-1	SEC24B	COL25A1
OMF	4	ROH	37507028	37992376	21		0.485348		4	37507028	37992376	COL25A1	ETNPPL	OSTC	RPL34	LEF1	HADH	CYP2U1	SGMS2
RUW	4	ROH	38036039	38579286	23		0.543247		4	38036039	38579286	PAPSS1	GIMD1	AIMP1	TBCK	NPNT
USH/OMF USH/RUW	4	FST	39572996		1	1			4	39372996	39772996	HELT	ACSL1	CENPU	PRIMPOL	CASP3	gga-mir-12272	IRF2	ENPP6	STOX2	TRAPPC11
USH	4	ROH	46034302	46355306	10		0.321004		4	46034302	46355306	ARHGAP24	COPS4	LIN54	THAP9	SEC31A
USH	4	ROH	46514211	47113904	19		0.599693		4	46514211	47113904	GPAT3	NKX6-1	CDS1	WDFY3	PPM1K
USH	4	ROH	48385297	49007483	30		0.622186		4	48385297	49007483
USH	4	ROH	54653287	55276252	22		0.622965		4	54653287	55276252	PDE5A	FABP2	gga-mir-7468	USP53	MYOZ2	SYNPO2	SEC24D	METTL14	PRSS12	SNORA24	NDST3
USH	4	ROH	55476501	56179776	25		0.703275		4	55476501	56179776	NDST4
WCR	4	ROH	57685524	58382305	26		0.696781		4	57685524	58382305	PITX2	ENPEP	ELOVL6	EGF	LRIT3	RRH	GAR1	CFI	PLA2G12A	gga-mir-7466	CASP6	MCUB	PDLIM5	BMPR1B
USH	4	ROH	57693881	61211556	135		3.51768		4	57693881	61211556	PITX2	ENPEP	ELOVL6	EGF	LRIT3	RRH	GAR1	CFI	PLA2G12A	gga-mir-7466	CASP6	MCUB	PDLIM5	BMPR1B	UNC5C	gga-mir-122b	RAP1GDS1	TSPAN5	EIF4E	METAP1	ADH4	ADH6	ADH1C	TRMT10A	MTTP	gga-mir-1814	DAPP1	LAMTOR3	DNAJB14	H2AFZ	PPP3CA	BANK1	SLC39A8	NFKB1	MANBA	UBE2D3	CISD2	BDH2
USH	4	ROH	66241545	66582782	17		0.341237		4	66241545	66582782	CWH43	OCIAD1	FRYL	ZAR1	SLC10A4	SLAIN2	TEC	NIPAL1
OMF	4	ROH	67022079	67676170	26		0.654091		4	67022079	67676170	GABRA2	GABRG1	GNPDA2	GUF1	YIPF7
USH	4	ROH	67965270	68557882	24		0.592612		4	67965270	68557882	GRXCR1	ATP8A1	SHISA3	BEND4	SLC30A9	TMEM33	PHOX2B
USH	4	ROH	69338287	77509161	312		8.17087		4	69338287	77509161	RFC1	KLHL5	FAM114A1	TLR1B	TLR1A	KLF3	TBC1D1	PGM2	RELL1	C4orf19	NWD2	DTHD1	ARAP2	PCDH7	STIM2	TBC1D19	CCKAR	RBPJ	SMIM20	SEL1L3	SLC34A2	ANAPC4	ZCCHC4	PI4K2B	SEPSECS	LGI2	CCDC149	SOD3	DHX15	PPARGC1A	ADGRA3	KCNIP4	PACRGL	SLIT2	gga-mir-218-1	NCAPG	LCORL	FAM184B
USH/RUW	4	FST	70762206		1	0.990213			4	70562206	70962206
WCR	4	ROH	70850437	71666963	29		0.816526		4	70850437	71666963	PCDH7
OMF	4	ROH	78539212	79133328	25		0.594116		4	78539212	79133328	ZBTB49	NSG1	STX18	MSX1	CYTL1	STK32B	EVC2
OMF	4	ROH	84377739	85134766	28		0.757027		4	84377739	85134766	NKX1-1	MAEA	CTBP1	SPON2	TMED11	RNF212	FGFRL1
USH/RUW	4	FST	85554961		1	0.980653			4	85354961	85754961	ST3GAL5	PTCD3	SNORD94	IMMT	MRPL35	REEP1	gga-mir-12275	KDM3A	RNF103	RMND5A	CD8A
USH/WCR	4	FST	91001284		1	0.96679			4	90801284	91201284	LOXL3	HTRA2	AUP1	DQX1	PCGF1	LBX2	MOGS	WBP1	RTKN	WDR54	DCTN1	NOP56	SNORD57	IDH3B	VPS16	NAT8B	CPXM1	EBF4	AP5S1	CDC25B	ZNF638
USH	5	ROH	2303652	4188890	54		1.88524		5	2303652	4188890	PRMT3	SLC6A5	NELL1	gga-mir-1775	ANO5	SLC17A6	FANCF	GAS2	SVIP	ANO3	SLC5A12	FIBIN	BBOX1	LGR4	LIN7C	BDNF	gga-mir-1760	KIF18A	METTL15P1
USH/WCR	5	FST	6690469		1	0.983499			5	6490469	6890469	SPON1
USH	5	ROH	7854146	8628778	30		0.774632		5	7854146	8628778	ARNTL	RASSF10	TEAD1	PARVA	MICAL2	gga-mir-1568	DKK3	USP47	GALNT18
USH	5	ROH	12986763	13669365	25		0.682602		5	12986763	13669365	PTPRJ	OSBPL5	CARS	NAP1L4	PHLDA2	SLC22A18	KCNQ1
USH	5	ROH	17651476	21781111	164		4.12964		5	17651476	21781111	CCND1	ORAOV1	FGF19	FGF4	FGF3	ANO1	FADD	PPFIA1	CTTN	SHANK2	FBXO3	LMO2	CAPRIN1	NAT10	CAT	ELF5	EHF	APIP	PDHX	CD44	SLC1A2	FJX1	LDLRAD3	COMMD9	PRR5L	TRAF6	RAG1	RAG2	C5H11orf74	LRRC4C	API5	TTC17	MIR129-2
RUW	5	ROH	17793200	18696072	37		0.902872		5	17793200	18696072	CCND1	ORAOV1	FGF19	FGF4	FGF3	ANO1	FADD	PPFIA1	CTTN	SHANK2	FBXO3	LMO2
USH	5	ROH	27202161	28029676	38		0.827515		5	27202161	28029676	SIPA1L1	PCNX1	MAP3K9	TTC9	MED6	ADAM20	SYNJ2BP	COX16	SLC8A3	SMOC1
OMF	5	ROH	27817620	29091737	51		1.27412		5	27817620	29091737	SLC8A3	SMOC1	SRSF5	gga-mir-1710	SUSD6	PLEKHD1	SLC39A9	ERH	GALNT16	EXD2	DCAF5	ACTN1	SRSF5A	gga-mir-1617	ZFP36L1	RAD51B	TMEM229B	PLEKHH1	PIGH	ARG2
WCR	5	ROH	29655633	32895623	121		3.23999		5	29655633	32895623	SRP14	EIF2AK4	GPR176	FSIP1	THBS1	KATNBL1	EMC7	CHRM5	AVEN	gga-mir-6683	RYR3	FMN1	GREM1	SCG5	ARHGAP11B	RASGRP1	FAM98B	SPRED1	MEIS2	C5H15orf41	gga-mir-1718	DPH6	ZNF770	AQR	ACTC1	GJD2	STXBP6
OMF	5	hapFLK	30484744	30832693	13		0.348		5	30484744	30832693	RYR3	FMN1	GREM1	SCG5	ARHGAP11B
USH/WCR	5	FST	31277206	32352944	16	0.967-1.000			5	31077206	31477206	MEIS2	C5H15orf41	gga-mir-1718	DPH6	ZNF770	AQR	ACTC1	GJD2
USH	5	ROH	35085087	35715051	23		0.629964		5	35085087	35715051	AKAP6	NPAS3	Vault
USH/RUW	5	FST	35245363		1	0.990169			5	35045363	35445363	AKAP6	NPAS3	Vault
USH	5	ROH	37494656	38819144	57		1.32449		5	37494656	38819144	SSTR1	SEC23A	GEMIN2	TRAPPC6A	PNN	FBXO33	ZNF410	FAM161B	COQ6	ENTPD5	BBOF1	ALDH6A1	LIN52	VSX2	ABCD4	gga-mir-6598	VRTN	SYNDIG1L	ISCA2	NPC2	LTBP2	AREL1	FCF1	YLPM1	DLST	RPS6KL1	PGF	EIF2B2	MLH3	ACYP1	ZC2HC1C	NEK9	TMED10	FOS	JDP2	BATF	FLVCR2	TTLL5
USH/OMF	5	FST	37733764		1	0.985533			5	37533764	37933764	SSTR1	SEC23A	GEMIN2	TRAPPC6A	PNN	FBXO33	ZNF410	FAM161B	COQ6	ENTPD5
USH/OMF	5	FST	41458372	41510780	2	1			5	41258372	41658372	U6
USH	5	ROH	43237730	44074630	37		0.8369		5	43237730	44074630	SPATA7	PTPN21	ZC3H14	EML5	TTC8	FOXN3	EFCAB11	TDP1	KCNK13	PSMC1	NRDE2	CALM1
USH/OMF	5	FST	43734504		1	1			5	43534504	43934504	FOXN3	EFCAB11	TDP1	KCNK13
USH/RUW	5	FST	44484045		1	1			5	44284045	44684045	TTC7B	RPS6KA5	DGLUCY	GPR68	CCDC88C	PPP4R3A	TC2N	FBLN5
USH	5	ROH	44589171	45336930	29		0.747759		5	44589171	45336930	TC2N	FBLN5	TRIP11	ATXN3L	NDUFB1	CPSF2	SLC24A4	RIN3	LGMN	GOLGA5	CHGA	ITPK1	TMEM251	UBR7	BTBD7
OMF	5	ROH	44907279	45517908	24		0.610629		5	44907279	45517908	SLC24A4	RIN3	LGMN	GOLGA5	CHGA	ITPK1	TMEM251	UBR7	BTBD7	UNC79	gga-mir-1800	gga-mir-6552	PRIMA1
USH/OMF	5	FST	46745473		1	1			5	46545473	46945473	BDKRB2	BDKRB1	ATG2B	gga-mir-6590	GSKIP	AK7	PAPOLB	VRK1
OMF	5	ROH	48836959	49286587	18		0.449628		5	48836959	49286587	WDR25	BEGAIN	DLK1
USH/RUW	5	FST	50545659		1	1			5	50345659	50745659	TNFAIP2	EIF5	SNORA28	MARK3	CKB	TRMT61A	BAG5	COA8	XRCC3	ZFYVE21	PPP1R13B
USH	5	ROH	50948026	52636938	62		1.68891		5	50948026	52636938	KIF26A	TMEM179	ADSS1	SIVA1	AKT1	gga-mir-1771	PLD4	CLBA1	CDCA4	JAG2	NUDT14
USH/RUW	5	FST	51764161		1	1			5	51564161	51964161	TMEM179	ADSS1	SIVA1	AKT1	gga-mir-1771
USH	5	ROH	54514228	55395458	39		0.88123		5	54514228	55395458	MNAT1	SIX4	SIX1	SIX6	C14orf39	PPM1A	DHRS7	PCNX4	RTN1	JKAMP	L3HYPDH	GPR135	DAAM1	gga-mir-7470	DACT1	TA3	gga-mir-1578
USH	5	ROH	56486975	59801102	119		3.31413		5	56486975	59801102	SOCS4	WDHD1	GCH1	SAMD4A	gga-mir-1676	CGRRF1	GMFB	CNIH1	CDKN3	MDGA2	RPS29	Metazoa_SRP	LRR1	MGAT2	DNAAF2	POLE2	KLHDC1	KLHDC2	NEMF	ARF6	gga-mir-1716	SOS2	L2HGDH	ATP5S	CDKL1	MAP4K5	ATL1	SAV1	NIN	PYGL	TRIM9	gga-mir-1703	TMX1	FRMD6	GNG2	C5H14orf166	PTGDR	PTGER2
USH/RUW	5	FST	56682002		1	0.990263			5	56482002	56882002	SOCS4	WDHD1	GCH1	SAMD4A	gga-mir-1676	CGRRF1	GMFB	CNIH1	CDKN3
USH	6	ROH	9046251	11656107	118		2.60986		6	9046251	11656107	ARID5B	TMEM26	RHOBTB1	CDK1	ANK3	CCDC6	SLC16A9	BKJ	RNASE6	RSFR	CHUK	ERLIN1	ADAM8	TUBGCP2	ZNF511	ECHS1	MTG1	RNLS	PTEN	ATAD1	PAPSS2	MINPP1	SGMS1	A1CF	DKK1	gga-mir-1772	MYPN	ATOH7	PBLD	HNRNPH3	DNA2	SLC25A16	SNORD98	KIF1BP	VPS26A	SUPV3L1	HKDC1	HK1
USH/OMF	6	FST	27959267		1	0.985533			6	27759267	28159267	VTI1A	TCF7L2
USH	6	ROH	28721998	30043457	71		1.32146		6	28721998	30043457	AFAP1L2	ABLIM1	FHIP2A	TRUB1	ATRNL1	GFRA1	CCDC172	PNLIPRP1	HSPA12A	ENO4	SHTN1	VAX1
OMF	7	ROH	100840	990135	39		0.889295		7	100840	990135	NAB1	NEMP2	MFSD6	HIBCH	C2orf88	GDF8	PMS1	ORMDL1	OSGEPL1	ASNSD1	SLC40A1	WDR75	COL5A2	COL3A1	GULP1
USH OMF	7	hapFLK	100840	1540849	64		1.44		7	100840	1540849	NAB1	NEMP2	MFSD6	HIBCH	C2orf88	GDF8	PMS1	ORMDL1	OSGEPL1	ASNSD1	SLC40A1	WDR75	COL5A2	COL3A1	GULP1	TFPI	CALCRL	gga-mir-1812	FAM171B	ITGAV	gga-mir-1559	ZC3H15
USH	7	ROH	100840	4647878	226		4.54704		7	100840	4647878	NAB1	NEMP2	MFSD6	HIBCH	C2orf88	GDF8	PMS1	ORMDL1	OSGEPL1	ASNSD1	SLC40A1	WDR75	COL5A2	COL3A1	GULP1	TFPI	CALCRL	gga-mir-1812	FAM171B	ITGAV	gga-mir-1559	ZC3H15	ZNF804A	NUP35	DUSP19	NCKAP1	FRZB	MAP2	UNC80	KANSL1L	ACADL	MYL1	LANCL1	CPS1	ERBB4	IKZF2	SPAG16	VWC2L
USH/OMF	7	FST	2406773		1	0.985533			7	2206773	2606773	NUP35	DUSP19	NCKAP1	FRZB	MAP2	UNC80
USH	7	ROH	4713195	5408034	39		0.694839		7	4713195	5408034	LRRFIP1	RAB17	PRLH	MLPH	COL6A3	COPS8	CXCR7	IQCA1	ASB18	GBX2	AGAP1
USH	7	ROH	6341635	10430027	156		4.08839		7	6341635	10430027	HDAC4	NDUFA10	gga-mir-1845	AHR2	COL18A1	SLC19A1	COL6A1	COL6A2	FTCD	YBEY	POFUT2	LSS	S100B	DIP2A	PCNT	C21orf58	KMO	ITGB2	ADARB1	GLS2	STAT1	STAT4	MYO1B	NABP1	CAVIN2	TMEFF2	SLC39A10	STK17B	HECW2	GTF3C3	PGAP1	ANKRD44	SF3B1	COQ10B	gga-mir-1603	HSPD1	HSPE1	MOB4
OMF	7	ROH	6767284	8234619	27		1.46734		7	6767284	8234619	COL6A2	FTCD	YBEY	POFUT2	LSS	S100B	DIP2A	PCNT	C21orf58	KMO	ITGB2	ADARB1	GLS2	STAT1	STAT4	MYO1B	NABP1	CAVIN2	TMEFF2
USH/WCR	7	FST	10082402		1	0.983499			7	9882402	10282402	HECW2	GTF3C3	PGAP1	ANKRD44	SF3B1	COQ10B	gga-mir-1603	HSPD1	HSPE1	MOB4	RFTN2
OMF	7	ROH	11644039	12638582	54		0.994543		7	11644039	12638582	FZD7	SUMO1	NOP58	SNORD11B	BMPR2	WDR12	CARF	PLEKHM3	CCNYL1	METTL21A	CREB1	KLF7	CPO	FASTKD2	MDH1B	DYTN	FAM237A	ADAM23	CMKLR2	EEF1B2	SNORD51	snoZ196	NDUFS1	INO80D
USH	7	ROH	12001209	12731059	39		0.72985		7	12001209	12731059	CARF	PLEKHM3	CCNYL1	METTL21A	CREB1	KLF7	CPO	FASTKD2	MDH1B	DYTN	FAM237A	ADAM23	CMKLR2	EEF1B2	SNORD51	snoZ196	NDUFS1	INO80D	NRP2
USH/WCR	7	FST	12155368		1	0.98321			7	11955368	12355368	WDR12	CARF	PLEKHM3	CCNYL1	METTL21A	CREB1	KLF7	CPO
OMF	7	ROH	12827140	13369291	34		0.542151		7	12827140	13369291	PARD3B
USH/OMF	7	FST	13121759		1	1			7	12921759	13321759	PARD3B
USH	7	ROH	13528482	14219491	37		0.691009		7	13528482	14219491	RAPH1	ABI2	CYP20A1	gga-mir-1659	NBEAL1	IDH1	PIKFYVE	DNAJC10	PDE1A	U4	PPP1R1C	ITPRID2
USH	7	ROH	14253982	16894722	125		2.64074		7	14253982	16894722	NEUROD1	ITGA4	UBE2E3	CWC22	ZNF385B	SESTD1	CCDC141	gga-mir-7474	PLEKHA3	PJVK	OSBPL6	RBM45	PDE11A	TTC30B	AGPS	NFE2L2	HNRNPA3	MTX2	HOXD3	gga-mir-1713	HOXD4	gga-mir-10b	HOXD8	HOXD9	HOXD10	HOXD11	HOXD12	HOXD13	EVX2	LNPK	ATP5G3	ATF2	CHN1	gga-mir-1570	CHRNA1	WIPF1	GPR155
USH	7	ROH	17056617	18958688	101		1.90207		7	17056617	18958688	SP3	RAPGEF4	PPP1R9B	PDK1	ITGA6	DLX2	DLX1	METAP1D	SLC25A12	HAT1	DYNC1I2	CYBRD1	DCAF17	METTL8	TLK1	GORASP2	GAD1	SP5	MYO3B	METTL5	SSB	KLHL23	PHOSPHO2	PPIG	FASTKD1	KLHL41	BBS5	LRP2	DHRS9	ABCB11	G6PC2	SPC25	CERS6	gga-mir-1733
USH/RUW USH/WCR	7	FST	18516531		1	0.983499			7	18316531	18716531	MYO3B	METTL5	SSB	KLHL23	PHOSPHO2	PPIG	FASTKD1	KLHL41	BBS5
USH/WCR	7	FST	19588269		1	0.983499			7	19388269	19788269	SCN9A	TTC21B	GALNT3	CSRNP3
USH/WCR	7	FST	20333216	20504792	2	0.967-0.983			7	20133216	20533216	GRB14	FIGN
USH	7	ROH	27096078	29276166	107		2.18009		7	27096078	29276166	ADCY6	HACD2	MYLK	CCDC14	KALRN	UMPS	ITGB5	HEG1	ZNF148	SNX4	OSBPL11	LMLN	DTX3L	PARP9	FAIM	CEP70	ESYT3	CFAP221	SCTR	TMEM37	DBI	C7H2ORF76	STEAP3	C1QL2	MARCO	EN1	INSIG2	CCDC93	DDX18	DPP10
USH/WCR	7	FST	28403253		1	0.983499			7	28203253	28603253	LMLN	DTX3L	PARP9	FAIM	CEP70	ESYT3	CFAP221	SCTR	TMEM37	DBI	C7H2ORF76	STEAP3	C1QL2	MARCO	EN1
USH	7	ROH	29325760	29756579	22		0.430819		7	29325760	29756579	DPP10	ACTR3	SLC35F5	GPR39
WCR	7	ROH	30274176	30844743	32		0.570567		7	30274176	30844743	MGAT5	TMEM163	ACMSD	RAB3GAP1	ZRANB3	R3HDM1	gga-mir-128-1	LCT	MCM6	DARS	CXCR4
OMF	7	ROH	32408884	33324553	46		0.915669		7	32408884	33324553	LRP1B	KYNU	ARHGAP15	GTDC1	ZEB2
OMF	7	ROH	33560481	33952193	20		0.391712		7	33560481	33952193
USH	7	ROH	34950204	35696880	41		0.746676		7	34950204	35696880	gga-mir-1c	RND3	RBM43	NMI	TNFAIP6	RIF1	ARL5A	CACNB4	STAM2	FMNL2	PRPF40A	RPRM	GALNT13
USH	7	ROH	35829430	36583108	24		0.753678		7	35829430	36583108	NR4A2	GPD2	ERMN	CYTIP	ACVR1C	ACVR1	gga-mir-6546	UPP2	CCDC148	PKP4	DAPL1	TANC1	WDSUB1	BAZ2B
OMF	8	ROH	406926	1290398	41		0.883472		8	406926	1290398	AMY2A	NTNG1
USH	8	ROH	701107	1051393	18		0.350286		8	701107	1051393
USH/WCR	8	FST	2349517		1	0.983499			8	2149517	2549517	gga-mir-181a-1	gga-mir-181b-1	PTPRC	ATP6V1G3
WCR	8	ROH	7120493	7706967	33		0.586474		8	7120493	7706967	ASTN1	PAPPA2	COP1	SCARNA3	TNR	TNN	MRPS14	CACYBP	RABGAP1L
USH/WCR	8	FST	7210566	7320642	5	0.967-1.000			8	7010566	7410566	BRINP2	ASTN1	PAPPA2	COP1	SCARNA3	TNR	TNN	MRPS14	CACYBP	RABGAP1L
USH	8	ROH	8345421	12996289	170		4.65087		8	8345421	12996289	FAM129A	RNF2	BRINP3	PLA2G4A	PTGS2	PDC	C8H1orf27	TPR	HMCN1	IVNS1ABP	SWT1	TRMT1L	AMY1A	RNPC3	gga-mir-6561	OLFM3	S1PR1	DPH5	SLC30A7	EXTL2	CDC14A	GPR88	RTCA	DBT	LRRC39	TRMT13	SASS6	MFSD14A	SLC35A3	AGL	FRRS1	PALMD	PLPPR5	PLPPR4	SNX7	gga-mir-137	DPYD
USH/WCR	8	FST	14792227		1	0.96679			8	14592227	14992227	RPAP2	GLMN	C8H1ORF146	BTBD8	EPHX4	BRDT	TGFBR3	CDC7
USH	8	ROH	14961983	16365072	74		1.40309		8	14961983	16365072	ZNF644	BARHL2	ZNF326	LRRC8D	LRRC8C	LRRC8B	KYAT3	GTF2B	PKN2	LMO4	HS2ST1	SELENOF	SH3GLB1	CLCA1
USH/RUW	8	FST	15567946	15611024	2	0.990169			8	15367946	15767946	ZNF326	LRRC8D	LRRC8C	LRRC8B	KYAT3	GTF2B	PKN2
USH	8	ROH	21087328	21661378	29		0.57405		8	21087328	21661378	TMEM53	ARMH1	U5	KIF2C	gga-mir-1595	RPS8	SNORD39	BEST4	PLK3	BTBD19	PTCH2	EIF2B3	UROD	ZSWIM5	SELENOP2	HPDL	TOE1	TESK2	MMACHC	PRDX1	AKR1A1	NASP	GPBP1L1	TMEM69	IPP	RBP
USH	8	ROH	24587234	25020907	25		0.433673		8	24587234	25020907	RAB3B	TXNDC12	BTF3L4	ZFYVE9	CC2D1B	ORC1	PRPF38A	TUT4	GPX7	SHISAL2A	gga-mir-6549	COA7	ZYG11A	ECHDC2	SCP2	PODN	SLC1A7	gga-mir-6623	CPT2	CZIB	gga-mir-1675	MAGOH	LRP8
USH	8	ROH	28383728	28822751	20		0.439023		8	28383728	28822751	CACHD1	RAVER2	JAK1	gga-mir-12281	gga-mir-12282	DNAJC6	LEPROT	LEPR
USH/OMF	9	FST	2447283		1	1			9	2247283	2647283	PLEKHB2	FAM168B
RUW	9	ROH	5855790	6380344	28		0.524554		9	5855790	6380344	FOXL2	MRPS22	COPB2	RBP2	RBP1	NMNAT3
USH/RUW	9	FST	6080490	6252976	2	0.980-0.981			9	5880490	6280490	MRPS22	COPB2	RBP2	RBP1	NMNAT3
USH/OMF	9	FST	6186113		1	1			9	5986113	6386113	MRPS22	COPB2	RBP2	RBP1	NMNAT3
USH/OMF	9	FST	13432903		1	1			9	13232903	13632903	OPA1	ATP13A4	PLAAT1	MB21D2	FGF12
USH	9	ROH	16143116	16942294	44		0.799178		9	16143116	16942294	SENP5	AHSG	FETUB	KNG1	gga-mir-6617	EIF4A2	SNORA63	RFC4	MCF2L2	B3GNT5	LAMP3	MCCC1	DCUN1D1	ATP11B
USH	9	ROH	18124567	19353979	59		1.22941		9	18124567	19353979	TBL1XR1	NAALADL2	NLGN1	SPATA16
USH/RUW	9	FST	18404025		1	0.990263			9	18204025	18604025	NAALADL2
USH	9	ROH	21373798	24121334	135		2.74754		9	21373798	24121334	OTOL1	SPTSSB	NMD3	PPM1L	B3GALNT1	ARL14	KPNA4	gga-mir-1692	SCARNA7	TRIM59	SMC4	gga-mir-16-2	gga-mir-15b	IFT80	IL12A	IQCJ	MFSD1	RARRES1	GFM1	LXN	RSRC1	SHOX2	PTX3	VEPH1	CCNL1	TIPARP	SSR3	KCNAB1	GMPS	gga-mir-1658	C3orf33	PLCH1	MME	GPR149	DHX36	ARHGEF26	RAP2B	P2RY1
USH/OMF	9	FST	21983345		1	1			9	21783345	22183345	OTOL1	SPTSSB	NMD3	PPM1L
OMF	9	ROH	22164571	22694487	25		0.529916		9	22164571	22694487	PPM1L	B3GALNT1	ARL14	KPNA4	gga-mir-1692	SCARNA7	TRIM59	SMC4	gga-mir-16-2	gga-mir-15b	IFT80	IL12A	IQCJ	MFSD1	RARRES1	GFM1	LXN	RSRC1
USH RUW	9	hapFLK	23051176	24121334	56		1.07		9	23051176	24121334	KCNAB1	GMPS	gga-mir-1658	C3orf33	PLCH1	MME	GPR149	DHX36	ARHGEF26	RAP2B	P2RY1	MBNL1	SUCNR1	gga-mir-1754	AADAC	MED12L	P2RY13	gga-mir-1793	GPR87	P2RY14	GPR171	CLRN1	SIAH2	gga-mir-6556	SELENOT	EIF2A	SERP1	TSC22D2	PFN2	RNF13	COMMD2	WWTR1	TM4SF4	TM4SF1	TM4SF18	CP	HPS3	GYG1
USH/WCR	9	FST	23108544		1	0.96679			9	22908544	23308544	CCNL1	TIPARP	SSR3	KCNAB1	GMPS	gga-mir-1658	C3orf33	PLCH1	MME
USH	10	ROH	1092799	2008968	60		0.916169		10	1092799	2008968	OR6B1	SHF	gga-mir-1670	ALPK3	ZNF592	SEC11A	NMB	DUOX2	SORD	RBPMS2	OAZ2	ZNF609	TRIP4	gga-mir-6692	CSNK1G1	PPIB	SNX22	SNX1	PATL2	B2M	gga-mir-12216	RPS17	SNORA71	CPEB1	AP3B2	gga-mir-1688	NR2E3	MYO9A
USH	10	ROH	3483546	6810000	213		3.32645		10	3483546	6810000	PEAK1	TSPAN3	PSTPIP1	RCN2	SCAPER	ISL2	ETFA	TMEM266	NRG4	FBXO22	UBE2Q2	CHRNB4	CHRNA3	CHRNA5	PSMA4	HYKK	IREB2	CRABP-I	WDR61	DNAJA4	ACSBG1	IDH3A	CIB2	TBC1D2B	DAPK2	HERC1	FBXL22	USP3	CA12	RAB8B	RPS27L	LACTB	TPM1	TLN2	gga-mir-190a	VPS13C	RORA	ICE2
OMF	10	ROH	6028095	6557525	37		0.52943		10	6028095	6557525	KLF13	TRPM1	gga-mir-1574	gga-mir-204-2	MTMR10	FAN1	MPHOSPH10	MCEE	APBA2	FAM189A1	TJP1
USH	10	ROH	9258691	12801540	245		3.54285		10	9258691	12801540	MYO5A	MYO5C	GNB5	BCL2L10	MAPK4	LEO1	TMOD3	TMOD2	LYSMD2	SCG3	AP4E1	TNFAIP8L3	CYP19A1	GLDN	SEMA6D	gga-mir-1744	SLC24A5	MYEF2	CTXN2	SLC12A1	DUT	FBN1	SECISBP2L	COPS2	GALK2	FGF7	DTWD1	C15orf48	gga-mir-147	SLC30A4	BLOC1S6	ITGB1BP3	SPPL2A	gga-mir-6596	TRPM7	USP8	GABPB1	HDC
OMF	10	ROH	15884214	16306823	26		0.422609		10	15884214	16306823	NR2F2
USH	11	ROH	31543	1211535	79		1.17999		11	31543	1211535	PLA2G15	SMPD3	PRMT7	SLC7A6OS	TLR21	NDRG4	GINS3	CCDC113	CSNK2A2	CFAP20	MMP15	USB1	ZNF319	KIFC3	KATNB1	DRC7	UMOD	ADGRG1	ADGRG5	CCDC102A	DOK4	POLR2C	CIAPIN1	COQ9	gga-mir-6709	GFOD2	ENKD1	PARD6A	HERPUD1	CETP	NLRC5	CPNE2	FAM192A	RSPRY1	ARL2BP	PLLP	CX3CL1	CCL17
USH	11	ROH	5810062	6136667	25		0.326605		11	5810062	6136667	SALL1
USH	11	ROH	6215555	9268181	205		3.05263		11	6215555	9268181	NKD1	BRD7	ADCY7	TENT4B	HEATR3	CNEP1R1	ZNF423	CBLN1	N4BP1	SIAH1	LONP2	PHKB	ITFG1	NETO2	DNAJA2	CDCA9	C11H16ORF87	GPT2	MYLK3	ORC6	VPS35	SHCBP1	UQCRFS1	VSTM2B	POP4	PLEKHF1	C11H19orf12	CCNE1	URI1	ZNF536	gga-mir-1789	gga-mir-1791	TSHZ3
USH/WCR	11	FST	6360137		1	1			11	6160137	6560137	CYLD	SNX20	NKD1	BRD7	ADCY7
OMF	11	ROH	9240686	9752636	28		0.51195		11	9240686	9752636	TSHZ3	ZNF507
USH	11	ROH	11351281	12124490	52		0.773209		11	11351281	12124490	TERB1	DYNC1LI2	CMTM4	CMTM3	CKLF	TK2	BEAN1	CDH5	CDH11
USH	11	ROH	13933078	14546873	42		0.613795		11	13933078	14546873	NUDT7	VAT1L	CLEC3A	WWOX	MAF
OMF	11	ROH	15043137	15773008	58		0.729871		11	15043137	15773008	DYNLRB2	CDYL2	CMC2	CENPN	ATMIN	GCSH	BCO1	GAN	CMIP	PLCG2	SDR42E1	HSD17B2
USH	11	ROH	16703450	17323850	44		0.6204		11	16703450	17323850	WFDC1	TLDC1	COTL1	KLHL36	USP10	CRISPLD2	HNF4beta	ZDHHC7
USH	11	ROH	17432092	19925105	157		2.49301		11	17432092	19925105	IRF8	COX4I1	EMC8	GINS2	GSE1	KIAA0513	FBXO31	MAP1LC3B	ZCCHC14	JPH3	KLHDC4	SLC7A5	CA5B	BANP	ZNF469	ZFPM1	CIDEC	ZC3H18	gga-mir-1571	IL17C	CYBA	MVD	RNF166	CTU2	CDT1	APRT	GALNS	TRAPPC2L	PABPN1L	CBFA2T3	CDH15	SLC22A31	ANKRD11	gga-mir-1560	gga-mir-1785	SPG7	RPL13	CPNE7
USH/OMF	11	FST	17944264		1	1			11	17744264	18144264	KIAA0513	FBXO31	MAP1LC3B	ZCCHC14	JPH3	KLHDC4	SLC7A5	CA5B	BANP
USH/RUW	11	FST	18600114		1	0.980473			11	18400114	18800114	ZC3H18	IL17C	CYBA	MVD	RNF166	CTU2	CDT1	APRT	GALNS	TRAPPC2L	PABPN1L	CBFA2T3	CDH15	SLC22A31	ANKRD11	gga-mir-1560	gga-mir-1785	SPG7	RPL13	CPNE7	DPEP1	CHMP1A	CDK10	gga-mir-6667	VPS9D1	ZNF276	FANCA
USH/OMF	11	FST	18917225		1	1			11	18717225	19117225	SPG7	RPL13	CPNE7	DPEP1	CHMP1A	CDK10	gga-mir-6667	VPS9D1	ZNF276	FANCA	SPIRE2	TCF25	MC1R	TUBB3	DEF8	DBNDD1	GAS8	URAH	CDH1	TANGO6	HAS3	CHTF8	UTP4	SNTB2	PDF	NIP7	TMED6	TERF2	CYB5B	NFAT5	NQO1	NOB1	WWP2	gga-mir-140	PSMD7
USH/OMF	12	FST	1248243		1	0.985533			12	1048243	1448243	STAB1	NT5DC2	SMIM4	PBRM1	GNL3	SNORD19	SNORD19C	gga-mir-1563	SNORD69	GLT8D1	SPCS1	NEK4	MUSTN1	gga-mir-1719	SFMBT1
USH	12	ROH	4596353	5185743	44		0.58939		12	4596353	5185743	SLC6A1	HRH1	ATG7	VGLL4	TAMM41	TIMP4
USH	12	ROH	7292686	8242793	59		0.950107		12	7292686	8242793	BICD2	TKT	DCP1A	CACNA1D	CHDH	ACTR8	SELENOK	CACNA2D3	LRTM1
USH/OMF	12	FST	8071376		1	1			12	7871376	8271376	CACNA2D3	LRTM1
USH	12	ROH	8595164	9513590	54		0.918426		12	8595164	9513590	ERC2	CCDC66	TASOR	ARHGEF3	IL17RD	HESX1	APPL1	ASB14	DNAH12	PDE12	ARF4	DENND6A	SLMAP	gga-mir-1783	FLNB	DNASE1L3	ABHD6	IP6K2	NCKIPSD	SLC26A6	UQCRC1	COPG1
OMF	12	ROH	8844544	9362498	33		0.517954		12	8844544	9362498	ARHGEF3	IL17RD	HESX1	APPL1	ASB14	DNAH12	PDE12	ARF4	DENND6A	SLMAP	gga-mir-1783	FLNB	DNASE1L3	ABHD6	IP6K2
USH/OMF	12	FST	9082827		1	0.985533			12	8882827	9282827	ARHGEF3	IL17RD	HESX1	APPL1	ASB14	DNAH12	PDE12	ARF4	DENND6A	SLMAP	gga-mir-1783	FLNB
USH	12	ROH	12001367	15899036	281		3.89767		12	12001367	15899036	QARS	QRICH1	IMPDH2	DALRD3	gga-mir-191	gga-mir-425	WDR6	P4HTM	ARIH2	SLC25A20	PRKAR2A	RPP14	HTD2	PXK	PDHB	KCTD6	ACOX2	FAM107A	FAM3D	CFAP20DC	FHIT	PTPRG	gga-mir-1550	C3orf14	FEZF2	SYP	SNTN	THOC7	ATXN7	PSMD6	PRICKLE2	ADAMTS9	MAGI1	SLC25A26	LRIG1	KBTBD8	SUCLG2	TAFA1
USH/RUW	12	FST	12682283		1	0.980473			12	12482283	12882283	FHIT
OMF	12	ROH	15951735	16355234	30		0.403499		12	15951735	16355234	MITF	MDFIC2	FOXP1
USH/OMF	12	FST	16204192		1	1			12	16004192	16404192	MDFIC2	FOXP1
USH	12	ROH	16501613	18640952	155		2.13934		12	16501613	18640952	FOXP1	EIF4E3	GPR27	PROK2	RYBP	gga-mir-1711	SHQ1	GXYLT2	PPP4R2	PDZRN3	CNTN3	CHL1	CNTN6	CNTN4	IL5RA	TRNT1	CRBN
OMF	12	ROH	16766257	18022836	87		1.25658		12	16766257	18022836	RYBP	gga-mir-1711	SHQ1	GXYLT2	PPP4R2	PDZRN3	CNTN3	CHL1	CNTN6
USH/OMF	12	FST	17199402	17729551	2	1			12	16999402	17399402	PDZRN3	CNTN3	CHL1
OMF	12	ROH	18167710	18628660	37		0.46095		12	18167710	18628660	CNTN4	IL5RA	TRNT1	CRBN
RUW	12	ROH	19641545	20281111	37		0.639566		12	19641545	20281111	LMCD1	CAV3	OXTR	RAD18	SRGAP3	THUMPD3	IRAK2	GHRL	SEC13	RPL32	MBD4	IFT122	RHO	PLXND1	TMCC1	TRH	RBSN	MRPS25	NR2C2	FGD5
OMF	12	ROH	19728326	20281111	30		0.552785		12	19728326	20281111	RAD18	SRGAP3	THUMPD3	IRAK2	GHRL	SEC13	RPL32	MBD4	IFT122	RHO	PLXND1	TMCC1	TRH	RBSN	MRPS25	NR2C2	FGD5
USH/OMF	12	FST	19949615		1	1			12	19749615	20149615	SRGAP3	THUMPD3	IRAK2	GHRL	SEC13	RPL32	MBD4	IFT122	RHO	PLXND1	TMCC1	TRH	RBSN	MRPS25	NR2C2
USH	13	ROH	9836920	10892364	77		1.05544		13	9836920	10892364	ERGIC1	RPL26L1	ATP6V0E1	CREBRF	BNIP1	NKX2-5	STC2	CPEB4	HMP19	MSX2	SFXN1	DRD1	KIF20A	BRD8	NHP2	N4BP3	B4GALT7	LMAN2	RGS14	SLC34A1	GRK6	PRR7	DBN1	PDLIM7	DOK3
USH/RUW	13	FST	14493552		1	0.980473			13	14293552	14693552	HNRNPH2	RUFY1	ADAMTS2	CNOT6	GFPT2	MAPK9
USH	13	ROH	14931194	15825878	66		0.894684		13	14931194	15825878	HNRNPAB	PHYKPL	NME5	WNT8A	FAM13B	PKD2L2	MYOT	NPY6R	HNRNPA0	KLHL3	SPOCK1	TRPC7	SMAD5
USH	13	ROH	18292942	18960922	48		0.66798		13	18292942	18960922	KCTD16	GRXCR2	SH3RF2	LARS1	POU4F3	TCERG1	PPP2R2B	gga-mir-1576	STK32A	DPYSL3	JAKMIP2	CDC23	GFRA3	CTBPL	KDM3B	REEP2	EGR1
OMF	14	ROH	620635	1321013	47		0.700378		14	620635	1321013	SNX29	CPPED1	SHISA9	ERCC4	gga-mir-6686	gga-mir-193b	gga-mir-365b	PARN	BFAR	PLA2G10	ZC3H7A	TXNDC11	SNN
USH	14	ROH	4502598	5212796	46		0.710198		14	4502598	5212796	FBXL18	ACTB	gga-mir-3533	FSCN1	RNF216	SMURF1	KPNA7	ARPC1A	ARPC1B	PDAP1	BUD31	PTCD1	CPSF4	ATP5J2	MAP2K3	NATD1	TMEM11	DHRS7B	USP22	TNFRSF13B	MPRIP	PLD6	COPS3	NT5M	MED9	RASD1	PEMT
USH	14	ROH	8510302	10619826	150		2.10952		14	8510302	10619826	XYLT1	gga-mir-1644	RPS15A	ARL6IP1	SMG1	CLEC19A	SYT17	ITPRIPL2	COQ7	TMC7	TMC5	GDE1	CCP110	MOSMO	VWA3A	SDR42E2	EEF2K	POLR3E	CDR2	METTL9	IGSF6	KDELR2	DAGLB	RAC1	CYTH3	RMI2	SOCS1	CLEC16A	DEXI	TVP23A	NUBP1	TEKT5	EMP2	GRIN2A	C16orf72	USP7	CARHSP1	PMM2
USH	14	ROH	14126602	15376889	75		1.25029		14	14126602	15376889	IFT140	TMEM204	TELO2	RNPS1	AMDHD2	ATP6V0C	TBC1D24	NTN3	NOG2	gga-mir-1588	CCNF	gga-mir-1715	gga-mir-7471	MAPK8IP3	MRPS34	GLYR1	ROGDI	MCHR2	ACSM5	GPR139	GPRC5B	IQCK	VPS35L	ACSM3	ERI2	REXO5	DCUN1D3	LYRM1	ZP2	ANKS4B	CRYM
USH	15	ROH	7466592	9535480	185		2.06889		15	7466592	9535480	CRYBA4	CRYBB1	MN1	PITPNB	TTC28	gga-mir-1625	CHEK2	gga-mir-6650	HSCB	CCDC117	XBP1	ZNRF3	KREMEN1	SUSD2	SBSPONL	gga-mir-12228	GSC2	ESS2	DGCR2	VPS29L	VPREB3	CHCHD10	MMP11	SMARCB1	DERL3	SLC2A11	SLC2A11L1	MIF	DDX51	GSTT1	DDTL	CABIN1	TBX6	CRKL	KLHL22	SMPD4	GGT5	SNRPD3
USH/RUW	15	FST	9027258		1	0.980473			15	8827258	9227258	SPECC1L	BCR	RAB36	RSPH14	GNAZ	SLC5A1	YWHAH	gga-mir-6673	PRR14L	PISD
USH/OMF	15	FST	9129469		1	1			15	8929469	9329469	BCR	RAB36	RSPH14	GNAZ	SLC5A1	YWHAH	gga-mir-6673	PRR14L	PISD	SFI1	EIF4ENIF1	DRG1	PATZ1
USH	15	ROH	9596228	9933349	30		0.337121		15	9596228	9933349	MSI1	PLA2G1B	SIRT4	TGFB1I1	RPLP0	GCN1	RAB35	BICDL1	CIT	PRKAB1
USH/RUW	15	FST	11106070		1	1			15	10906070	11306070	OSBP2	IQCD	DUSP21	SLC35E4	TCN2	PES1	GAL3ST1	MTFP1	RNF215	CCDC157	SF3A1	CASTOR1	HORMAD2	MTMR3	ASCC2
USH/RUW	17	FST	10435177		1	1			17	10235177	10635177	MVB12B	NRON	ALC	LMX1B	ZBTB43	ZBTB34	RALGPS1	ANGPTL2
USH OMF WCR	18	hapFLK	36059	824291	42		0.788		18	36059	824291	ZNF302	DHRS7C	GLP2R	GAS7	MYH1D	MYH1F	MYH1A	MYH1B	MYH1E	MYH1C	SCO1	ADPRM	TMEM220	MAP2K4	gga-mir-1748	MYOCD
WCR	18	ROH	36059	825004	43		0.788945		18	36059	825004	ZNF302	DHRS7C	GLP2R	GAS7	MYH1D	MYH1F	MYH1A	MYH1B	MYH1E	MYH1C	SCO1	ADPRM	TMEM220	MAP2K4	gga-mir-1748	MYOCD
USH	18	ROH	9828187	11334142	78		1.50595		18	9828187	11334142	PGS1	SOCS3	AFMID	TK1	SYNGR2	TMC6	ARL16	HGS	MRPL12	GCGR	MCRIP1	PPP1R27	P4HB	ARHGDIA	ALYREF	NPB	PCYT2	SIRT7	MAFG	PYCR1	NME1	SPAG9	TOB1	WFIKKN2	LUC7L3	ANKRD40	CACNA1G	gga-mir-1637	SPATA20	EPN3	MYCBPAP	ACSF2	LRRC59	EME1	MRPL27	XYLT2	CD300LG	RAB37
USH/WCR	19	FST	1310259		1	0.967453			19	1110259	1510259	CALN1	GALNT17
USH	19	ROH	3260355	4135025	75		0.87467		19	3260355	4135025	SPNS3	UBE2G1	ANKFY1	CYB5D2	ZZEF1	gga-mir-6592	ATP2A3	P2RX1	IFT22	CAMKK1	DERL2	C1QBP	RPAIN	NUP88	RABEP1	COL26A1	MYL10	CUX1
USH/RUW	19	FST	3661786		1	0.990309			19	3461786	3861786	P2RX1	IFT22	CAMKK1	DERL2	C1QBP	RPAIN	NUP88	RABEP1	COL26A1
USH	19	ROH	4771703	5075968	20		0.304265		19	4771703	5075968	TMEM132E	CCLI5	CCL1	MRPS17	NIPSNAP2	PSPH	CCT6A	SUMF2	PHKG1	CHCHD2P9	VKORC1L1	GUSB
USH	19	ROH	5318506	6762873	120		1.44437		19	5318506	6762873	CRK	YWHAE	MYO1C	INPP5K	PITPNA	SLC43A2	RILP	PRPF8	gga-mir-12234	TLCD2	gga-mir-22	WDR81	SERPINF2	SERPINF1	SMYD4	RPA1	DPH1	gga-mir-2184a	gga-mir-132a	gga-mir-132c	HIC1	SMG6	gga-mir-1666	gga-mir-1696	SRR	POLDIP2	TMEM199	KIF12	VTN	SLC46A1	SLC13A2	FOXN1	UNC119	PIGS	ALDOC	KIAA0100	SDF2	SUPT6H
USH/RUW	19	FST	5699424		1	1			19	5499424	5899424	PRPF8	TLCD2	gga-mir-22	WDR81	SERPINF2	SERPINF1	SMYD4	RPA1	DPH1	gga-mir-2184a	gga-mir-132a	gga-mir-132c	HIC1	SMG6	gga-mir-1666	gga-mir-1696	SRR	POLDIP2	TMEM199	KIF12	VTN	SLC46A1	SLC13A2	FOXN1	UNC119	PIGS	ALDOC	KIAA0100
USH	20	ROH	5369871	6209787	87		0.839916		20	5369871	6209787	PKIG	SERINC3	TTPAL	HNF4A	R3HDML	FITM2	GDAP1L1	OSER1	SLC13A3	TP53RK	SLC2A10	EYA2	ZMYND8	NCOA3	SULF2	PREX1
USH/OMF	20	FST	5464105		1	0.985533			20	5264105	5664105	RIMS4	KCNK15	CCN5	ADA	PKIG	SERINC3	TTPAL	HNF4A	R3HDML	FITM2	GDAP1L1	OSER1	SLC13A3	TP53RK	SLC2A10
USH	20	ROH	8366793	9148528	94		0.781735		20	8366793	9148528	COL9A3	TCFL5	DIDO1	gga-mir-6681	GID8	SLC17A9	gga-mir-6567	BHLHE23	gga-mir-1746	gga-mir-124a-2	YTHDF1	BIRC7	NKAIN4	ARFGAP1	COL20A1	CHRNA4	KCNQ2	EEF1A2	PPDPF	SRMS	PCMTD2	MYT1
USH	20	ROH	13287123	13888931	44		0.601808		20	13287123	13888931	KCNG1	MOCS3	DPM1	ADNP	PARD6B	RIPOR3	PTPN1	CEBPB	TMEM189	UBE2V1	SNAI1	RNF114	SPATA2	gga-mir-1648	SLC9A8	B4GALT5
USH	21	ROH	3101741	3870658	92		0.768917		21	3101741	3870658	RERE	ENO1	CA6	SLC2A5	GPR157	gga-mir-34a	H6PD	SPSB1	SLC25A33	PIK3CD	CLSTN1	CTNNBIP1	LZIC	NMNAT1	RBP7	UBE4B	KIF1B	PGD	CENPS	DFFA	PEX14	CASZ1
USH	23	ROH	1473012	2031571	57		0.558559		23	1473012	2031571	CITED4	STX12	PPP1R8	SCARNA1	THEMIS2	RPA2	SMPDL3B	XKR8	EYA3	PTAFR	DNAJC8	HNRNPR	LUZP1	KDM1A	ZMPSTE24	RLF	ZDHHC18	SFN	GPN2	GPATCH3	NR0B2	NUDC	KDF1	TENT5B	SLC9A1	WDTC1	TMEM222
USH/WCR	23	FST	1545701		1	0.96679			23	1345701	1745701	SCMH1	CTPS1	CITED4	STX12	PPP1R8	SCARNA1	THEMIS2	RPA2	SMPDL3B	XKR8	EYA3	PTAFR	DNAJC8	HNRNPR
USH	23	ROH	4771548	6079739	99		1.30819		23	4771548	6079739	CSMD2	COL9A2	SMAP2	RIMS3	NFYC	gga-mir-30e	gga-mir-30c-1	KCNQ4	TINAGL1	PEF1	ADGRB2	PTP4A2	gga-mir-1780	KHDRBS1	TMEM39B	RP1-27O5.3	MARCKSL1	HDAC1	LCK	FAM167B	EIF3I	IQCC	CCDC28B	TXLNA	KPNA6	TSSK3	BSDC1	ZBTB8A	gga-mir-6637-1	ZBTB8OS	RBBP4	SYNC	KIAA1522	YARS	FNDC5	HPCA	RNF19B	AK2
OMF	26	ROH	67832	896207	100		0.828375		26	67832	896207	TULP1	FKBP5	CLPS	LHFPL5	SRPK1	SLC26A8	MAPK14	MAPK13	BRPF3	TBC1D22B	PIM1	CACNA1S	KIF21B	ELF3	GPR37L1	ARL8A	PTPN7	LGR6	ZC3H11B	NELFE	SKIV2L	KLHL12	RABIF	TUBA3E	KDM5B	IPO9	LZTR1	RNPEP	NAV1	SYT2	PPP1R12B	gga-mir-6607	CSRP1	PHLDA3	TNNI1	TNNT2	PKP1
USH/OMF	26	FST	390677	503333	2	1			26	190677	590677	BRPF3	TBC1D22B	PIM1	CACNA1S	KIF21B	ELF3	GPR37L1	ARL8A	PTPN7	LGR6	ZC3H11B	NELFE	SKIV2L	KLHL12	RABIF	TUBA3E	KDM5B	IPO9	LZTR1	RNPEP	NAV1	SYT2	PPP1R12B	gga-mir-6607
USH	26	ROH	608218	973179	48		0.364961		26	608218	973179	LZTR1	RNPEP	NAV1	SYT2	PPP1R12B	gga-mir-6607	CSRP1	PHLDA3	TNNI1	TNNT2	PKP1	TMEM9	TMEM183A	PPFIA4
USH	26	ROH	1020423	1574625	58		0.554202		26	1020423	1574625	MYBPHL	DENND2D	CEPT1	DRAM2	LRIF1	UBE2T	ADIPOR1	TIMM17B	LMOD1	SHISA4	INAVA	ELAPOR1	SARS	CELSR2	PPIL1	gga-mir-12252	SORT1	PSMA5	SYPL2	AMIGO1	GPR61	GNAI3	GNAT2	AMPD2	GSTM2	GSTM3	EPS8L3	CSF1	AHCYL1	STRIP1	ALX3	SLC6A17	KCNC4	RBM15	SLC16A4	PROK1	LAMTOR5	PGA3
USH	27	ROH	2210401	4188077	118		1.97768		27	2210401	4188077	DAD1	gga-mir-6644-2	gga-mir-6644-1	FK21	FK27	GTSF1	GOSR2	WNT9B	WNT3	gga-mir-6695	NSF	MEIOC	CCDC43	ADAM11	gga-mir-12254	GJC3	EFTUD2	CCDC103	FAM187A	GFAP	KIF18B	C1QL1	DCAKD	NMT1	PLCD3	HEXIM1	FMNL1	MAP3K14	MYO1D	CDK5R1	FZD2	GPATCH8	gga-mir-6573	ITGA2B	GRN	TMEM98	ARHGAP27	PLEKHM1
USH/OMF	27	FST	3802896	3859021	2	1			27	3602896	4002896	MEIOC	CCDC43	ADAM11	gga-mir-12254	GJC3	EFTUD2	CCDC103	FAM187A	GFAP	KIF18B	C1QL1	DCAKD	NMT1	PLCD3	HEXIM1	FMNL1	MAP3K14	MYO1D	CDK5R1	FZD2	GPATCH8	gga-mir-6573	ITGA2B	GRN	TMEM98	ARHGAP27	PLEKHM1	RDM1	GH	CD79B	SCN4A
USH	28	ROH	878497	1410729	56		0.532232		28	878497	1410729	BTN1A1	MARCHF2	RAB11B	ANGPTL4	KANK3	RPS28	CD320	ADMP	POLE4	ELAVL1	MATK	RAX2	PCASP2	MRPL54	APBA3	TJP3	PIP5K1C	CACTIN	TBXA2R	GIPC3	HMG20B	MFSD12	FZR1	DOHH	NFIC	PLPP2	TLE5	GNA11	S1PR4	NCLN	CELF5
USH	28	ROH	1414020	2099665	77		0.685645		28	1414020	2099665	CELF5	HSD11B1L	MICOS13	gga-mir-1774	FSD1	YJU2	gga-mir-6593	ZBTB7A	PIAS4	EEF2	gga-mir-1434	NMRK2	ATCAY	NRTN	DUS3L	LARP6L	RFX2	ACSBG2	MLLT1	ACER1	ANP32B	ZNF414	MYO1F	ADAMTS10	gga-mir-6615	ZAP70	LINGO3	OAZ1
USH/OMF	28	FST	1669163			0.985533			28	1469163	1869163	FSD1	YJU2	gga-mir-6593	ZBTB7A	PIAS4	EEF2	gga-mir-1434	NMRK2	ATCAY	NRTN	DUS3L	LARP6L	RFX2	ACSBG2	MLLT1	ACER1	ANP32B	ZNF414	MYO1F	ADAMTS10	gga-mir-6615
USH	28	ROH	2734309	3613333	87		0.879024		28	2734309	3613333	TPGS1	CDC34	BSG	HCN2	POLRMT	FGF22	RNF126	FSTL3	PALM	PTBP1	PLPPR3	CFD	MED16	R3HDM4	ARID3A	WDR18	GRIN3B	TMEM259	CNN2	ARHGAP45	POLR2E	GPX4	SBNO2	STK11	CBARP	ATP5F1D	MIDN	RBM3	FAM174C	EFNA2	MUM1L1	NDUFS7	DAZAP1	RPS15	APC2	gga-mir-1777	C19orf25	REEP6
USH	28	ROH	3679009	4920403	177		1.24139		28	3679009	4920403	BORCS8	gga-mir-1621	gga-mir-9-1	TMEM161A	SLC25A42	ARMC6	SUGP2	DDX49	COPE	CERS1	GDF3	UPF1	CRTC1	TMEM59L	CRLF1	UBA52	KXD1	FKBP8	ELL	gga-mir-12258	ISYNA1	SSBP4	PGPEP1	LSM4	JUND	RAB3A	MPV17L2	IFI30	MAST3	ARRDC2	PEX11G	ARHGEF18	INSR	USE1	MYO9B	HAUS8	CPAMD8	F2RL3
WCR	28	ROH	4240969	4920403	100		0.679434		28	4240969	4920403	INSR	USE1	MYO9B	HAUS8	CPAMD8	F2RL3	SIN3B	TMEM38A	gga-mir-6693	SMIM7	SLC35E1	CHERP	C19orf44	CALR3	EPS15L1	KLF2	AP1M1	FAM32A	CIB3	RAB8A	TPM4	PTPRS	gga-mir-6666	KDM4B
USH/WCR	28	FST	4330208	4522560	4	0.983499			28	4130208	4530208	MAST3	ARRDC2	PEX11G	ARHGEF18	INSR	USE1	MYO9B	HAUS8	CPAMD8	F2RL3	SIN3B	TMEM38A	gga-mir-6693	SMIM7	SLC35E1	CHERP	C19orf44	CALR3	EPS15L1	KLF2	AP1M1	FAM32A	CIB3	RAB8A	TPM4
Selection sweeps identified by at least two different methods are marked in blue
Overlapped selection sweeps identified by one ROH method at least in two different breeds are marked in green
In the case when more than 1 SNP was found, the boundaries of the interval for gene search were set as follows: -200Kb from Start_pos and +200 Kb to End_pos. In such cases, the End position was marked in yellow. And in the same line, genes were highlighted in blue, which were additionally found during the expansion of the border (End_pos + 200Kb, instead of Start_pos + 200Kb as for single SNPs)
[truncated: 49 more columns]
