# Supplementary material for: Selective footprints and genes relevant to cold adaptation and other phenotypic traits are unscrambled in the genomes of divergently selected chicken breeds
Source: J Anim Sci Biotechnol. 2023 Feb 24;14:35. doi: 10.1186/s40104-022-00813-0 (PMC9951459; doi:10.1186/s40104-022-00813-0)
Supplement: Supplementary file 9 — Additional file 9: Table S6. Summary of chicken genes and their human orthologs within genomic regions of selective sweeps as retrieved from BioMart (Ensembl Genes release 106). [file 40104_2022_813_MOESM9_ESM.xlsx]

## Sheet: Selective_sweeps_genes
Aditional file 9: Table S6 Summary of chicken genes and their human orthologs within genomic regions of selective sweeps as retrieved from BioMart (Ensembl Genes release 106)
Selective sweep no. in 2+ breeds or by 2+ method	Selective sweep no. in 1 breed and by 1 method	Chicken breed	Selective sweep method	Selective sweep no. in Abdelmanova et al 2021	Chicken breed in Abdelmanova et al 2021	Selective sweep method in Abdelmanova et al 2021	Ensembl chicken gene stable ID	Chicken gene symbol*	Chicken gene name*	Chicken chromosome	Gene start (bp)	Gene end (bp)	Strand	Transcript count	Ref / link 1	Ref / link 2	Ref / link 3	Ref / link 4	Function / expression / traits	Ensembl human gene stable ID	Human gene symbol	Human chromosome/scaffold name	Human homology type	%id. target Human gene identical to query gene	%id. query gene identical to target Human gene	Human Gene-order conservation score	Human Whole-genome alignment coverage	Human orthology confidence [0 low, 1 high]
	A	RUW	ROH	a	RUW	ROH	ENSGALG00000008486	CACNA2D1	calcium voltage-gated channel auxiliary subunit alpha2delta 1	1	10375977	10734880	1	7						ENSG00000153956	CACNA2D1	7	ortholog_one2one	75.2381	78.7851	100	98.51	1
							ENSGALG00000033974	HGF	hepatocyte growth factor	1	10800773	10860504	1	2						ENSG00000019991	HGF	7	ortholog_one2one	74.5179	74.3132	100	99.94	1
							ENSGALG00000050082		novel gene	1	10877917	10879590	1	1
							ENSGALG00000055032		novel gene	1	10881727	10884579	1	1
							ENSGALG00000052917		novel gene	1	10932924	10934159	1	1
							ENSGALG00000042096	LOC112532771	uncharacterized LOC112532771	1	11009879	11016787	-1	1
							ENSGALG00000052297		novel gene	1	11118999	11154125	-1	2
							ENSGALG00000053789		novel gene	1	11139951	11155538	1	1
1		USH/OMF; USH	Fst; ROH				ENSGALG00000009440	BMT2	base methyltransferase of 25S rRNA 2 homolog [Source:NCBI gene;Acc:417776]	1	26909371	26943265	1	2						ENSG00000164603	BMT2	7	ortholog_one2one	86.7647	87.4074	100	100	1
							ENSGALG00000009443	TMEM168	transmembrane protein 168 [Source:NCBI gene;Acc:417777]	1	26946875	26968412	1	1	Giotis et al 2016				interferon‑stimulated gene	ENSG00000146802	TMEM168	7	ortholog_one2one	85.1429	85.5093	100	100	1
							ENSGALG00000033415		novel gene	1	27017923	27035441	-1	1
							ENSGALG00000009446	LSMEM1	leucine rich single-pass membrane protein 1 [Source:NCBI gene;Acc:417778]	1	27049177	27056263	-1	1						ENSG00000181016	LSMEM1	7	ortholog_one2one	36.7089	44.2748	100	74.58	1
							ENSGALG00000009448	IFRD1	interferon related developmental regulator 1 [Source:NCBI gene;Acc:395226]	1	27057994	27068635	-1	1	Dragon et al 2002	Steiner et al 2007	Rowland et al 2018		involved in chicken immune response; has a role in muscle growth and differentiation; candidate gene for response to heat and Newcastle disease virus; translational regulator in differentiating red cells	ENSG00000288640		7	ortholog_one2many	83.871	80.7095	100	94.96	1
							ENSGALG00000051998		novel gene	1	27099983	27108772	1	2
							ENSGALG00000009454	ZNF277	zinc finger protein 277 [Source:NCBI gene;Acc:427859]	1	27109323	27142306	-1	1						ENSG00000198839	ZNF277	7	ortholog_one2one	75.7009	72	100	96.65	1
							ENSGALG00000049134		novel gene	1	27152597	27152646	-1	1
							ENSGALG00000009480	DOCK4	dedicator of cytokinesis 4 [Source:NCBI gene;Acc:417779]	1	27163396	27407139	1	7	Qiu et al 2018				differentially expressed in ALV-J-infected vs non-infected chickens	ENSG00000128512	DOCK4	7	ortholog_one2one	90.9046	93.1139	75	98.65	1
							ENSGALG00000009485	IMMP2L	inner mitochondrial membrane peptidase subunit 2 [Source:NCBI gene;Acc:417780]	1	27428136	27876726	1	3	Ahanda et al 2009	Higgins et al 2011	Pirbaluty et al 2022		involved in chicken immune responses; upregulated and involved in gene network related to response to Salmonella challenge; involved in gene network related to response to pathogenic avian influenza challenge	ENSG00000184903	IMMP2L	7	ortholog_one2one	82.8571	82.8571	100	100	1
							ENSGALG00000009488	LRRN3	leucine rich repeat neuronal 3 [Source:NCBI gene;Acc:770169]	1	27616564	27618690	-1	1						ENSG00000173114	LRRN3	7	ortholog_one2one	81.7797	81.7797	100	100	1
2		USH/OMF	Fst				ENSGALG00000009903	IFNG	interferon gamma [Source:NCBI gene;Acc:396054]	1	35173604	35177772	-1	1	Schmid et al 2015				cytokine-related gene expression in response to MDV infection in lines 6 (MD resistant) and 7 (MD susceptible) chicks	ENSG00000111537	IFNG	12	ortholog_one2one	30.4878	30.1205	100	43.21	1
	B	RUW	ROH	b	RUW	ROH	ENSGALG00000010935	PTPRQ	protein tyrosine phosphatase, receptor type Q	1	39965497	40063282	1	1						ENSG00000139304	PTPRQ	12	ortholog_one2one	72.357	71.6124	100	99.55	1
							ENSGALG00000010936	MYF6	myogenic factor 6	1	40080215	40081940	1	2	Zhang et al 2018	Sun et al 2008	Elbeltagy et al 2019		muscle regulatory factor involved in muscle growth and development; has positive effects on body weight, carcass weight, breast muscle weight and leg muscle weight, but has negative effects on most of meat quality traits; signal of selective sweep	ENSG00000111046	MYF6	12	ortholog_one2one	55.132	77.686	100	94.32	1
							ENSGALG00000028091	MYF5	myogenic factor 5	1	40085112	40086326	1	1	Zhang et al 2018	Zhang et al 2015	Zhang et al 2014	Elbeltagy et al 2019	muscle regulatory factor involved in muscle growth and development; associated with growth and reproductive traits; signal of selective sweep	ENSG00000111049	MYF5	12	ortholog_one2one	71.3178	72.1569	100	87.26	1
							ENSGALG00000010939	LIN7A	lin-7 homolog A, crumbs cell polarity complex component	1	40108427	40156885	-1	4						ENSG00000111052	LIN7A	12	ortholog_one2one	51.9608	68.2403	100	83.99	1
							ENSGALG00000010940	ACSS3	acyl-CoA synthetase short-chain family member 3	1	40199693	40276809	1	1						ENSG00000111058	ACSS3	12	ortholog_one2one	73.3533	71.4286	100	98.37	1
							ENSGALG00000010958	PPFIA2	PTPRF interacting protein alpha 2	1	40280597	40569224	-1	5						ENSG00000139220	PPFIA2	12	ortholog_one2one	92.9852	94.9085	100	98.43	1
							ENSGALG00000028648	CCDC59	coiled-coil domain containing 59	1	40766561	40772837	-1	1						ENSG00000133773	CCDC59	12	ortholog_one2one	53.6585	45.6432	100	63.43	1
							ENSGALG00000042269	METTL25	methyltransferase like 25	1	40772949	40828590	1	2						ENSG00000127720	METTL25	12	ortholog_one2one	60	59.7015	100	95.95	1
							ENSGALG00000052461		novel gene	1	40846682	40849845	-1	1
							ENSGALG00000010975	TMTC2	transmembrane and tetratricopeptide repeat containing 2	1	40888158	41131936	1	4						ENSG00000179104	TMTC2	12	ortholog_one2one	87.201	87.201	100	100	1
	C	RUW	ROH	c	RUW	ROH; hapFLK	ENSGALG00000050280		novel gene	1	41154088	41181142	1	2
							ENSGALG00000053239		novel gene	1	41256490	41342468	1	1
							ENSGALG00000050123		novel gene	1	41592961	41593995	1	1
							ENSGALG00000010992	SLC6A15	solute carrier family 6 member 15	1	41676490	41708448	-1	1						ENSG00000072041	SLC6A15	12	ortholog_one2one	89.1632	89.0411	100	100	1
							ENSGALG00000027103	TSPAN19	tetraspanin 19	1	41773256	41785441	-1	2						ENSG00000231738	TSPAN19	12	ortholog_one2one	39.9254	43.1452	100	44.17	1
							ENSGALG00000044478	LRRIQ1	leucine rich repeats and IQ motif containing 1	1	41786239	41885102	1	2	Xing et al 2022				most promising candidate genes affecting sperm motility in the epididymis of roosters
							ENSGALG00000027213	ALX1	ALX homeobox 1	1	41898277	41919541	1	1	Qanbari et al 2019				beak morphology under selection prior to domestication	ENSG00000180318	ALX1	12	ortholog_one2one	92.9878	93.5583	100	100	1
							ENSGALG00000047575		novel gene	1	41906745	41906801	1	1
							ENSGALG00000027633	RASSF9	Ras association domain family member 9	1	42160804	42190042	-1	1						ENSG00000198774	RASSF9	12	ortholog_one2one	69.0909	69.8851	100	100	1
							ENSGALG00000027192	NTS	neurotensin	1	42207171	42220099	1	2						ENSG00000133636	NTS	12	ortholog_one2one	66.4634	64.1176	100	100	1
							ENSGALG00000028360	MGAT4C	MGAT4 family member C	1	42251047	42358204	-1	3	Zhang et al 2016				differentially expressed gene with nonsynonymous SNPs and putative selective signaling	ENSG00000182050	MGAT4C	12	ortholog_one2one	83.3676	84.9372	100	99.87	1
							ENSGALG00000045907		novel gene	1	42389054	42390064	1	1
							ENSGALG00000053372		novel gene	1	42416117	42478558	-1	1
							ENSGALG00000045093	(C12orf50)	(C12orf50 homolog)	1	42813465	42822840	-1	1						ENSG00000165805	C12orf50	12	ortholog_one2one	36.9403	23.913	100	36.66
							ENSGALG00000011168	C12orf29	C12orf29 homolog	1	42829927	42836694	1	1						ENSG00000133641	C12orf29	12	ortholog_one2one	75.3086	75.0769	100	90.56	1
							ENSGALG00000049176	(CEP290)	(centrosomal protein 290)	1	42836699	42851268	-1	1						ENSG00000198707	CEP290	12	ortholog_one2many	65.2803	13.0513	100	59.34
							ENSGALG00000051263	(CEP290)	(centrosomal protein 290)	1	42863331	42867926	-1	1						ENSG00000198707	CEP290	12	ortholog_one2many	76.3006	4.77223	100	51.67
							ENSGALG00000011177	(CEP290)	(centrosomal protein 290)	1	42869836	42885028	-1	1						ENSG00000198707	CEP290	12	ortholog_one2many	69.396	18.6913	100	64.68
							ENSGALG00000033106	TMTC3	transmembrane and tetratricopeptide repeat containing 3	1	42888363	42945679	1	2						ENSG00000139324	TMTC3	12	ortholog_one2one	81.6826	83.9168	100	98.76	1
							ENSGALG00000011206	KITLG	KIT ligand	1	43015486	43066975	-1	2	Weng et al 2021	Zhao et al 2021	Qanbari et al 2019	Sazanov et al 2004c	related to pigmentation and identified in the high-frequency ROH regions in yellow-feathered chickens; candidate gene for chicken egg number traits; pigmentation traits under selection prior to domestication	ENSG00000049130	KITLG	12	ortholog_one2one	50.5226	53.1136	100	91.62	1
							ENSGALG00000011207	DUSP6	dual specificity phosphatase 6	1	43322569	43326909	-1	2	Wang et al 2021				upregulation of DUSP6 impairs infectious bronchitis virus replication	ENSG00000139318	DUSP6	12	ortholog_one2one	91.7526	93.4383	100	100	1
							ENSGALG00000052715		novel gene	1	43328218	43353900	-1	1
							ENSGALG00000035493	POC1B	POC1 centriolar protein B	1	43360803	43404429	-1	1						ENSG00000139323	POC1B	12	ortholog_one2one	60.4701	59.205	100	87.63	1
							ENSGALG00000030550	ATP2B1	ATPase plasma membrane Ca2+ transporting 1	1	43425751	43483144	-1	5	Jonchère et al 2012	Gloux et al 2019			Ca2+ transport and absorption pathways	ENSG00000070961	ATP2B1	12	ortholog_one2one	92.7827	94.8361	100	100	1
3		WCR; USH	ROH	d	WCR	ROH	ENSGALG00000039595	BTBD11	BTB domain containing 11 [Source:NCBI gene;Acc:771493]	1	53377416	53545431	-1	4						ENSG00000151136	BTBD11	12	ortholog_one2one	84.6011	82.6087	75	95.69	1
							ENSGALG00000053066		novel gene	1	53553799	53582402	-1	3
							ENSGALG00000052562		novel gene	1	53556898	53560589	1	1
							ENSGALG00000050393		novel gene	1	53582550	53587980	-1	1
							ENSGALG00000012638	CRY1	cryptochrome circadian regulator 1 [Source:NCBI gene;Acc:374093]	1	53591410	53626354	-1	3	Nießner et al 2013	Csernus et al 2005	Yamamoto et al 2001		negative regulator for circadian clock expressed in pineal gland; associated with aggressive behavior; candidate gene for magnetoreception (magnetic compass); overlapped with QTL:119901	ENSG00000008405	CRY1	12	ortholog_one2one	87.1176	92.3208		97.46	1
							ENSGALG00000012639	MTERF2	mitochondrial transcription termination factor 2 [Source:NCBI gene;Acc:418067]	1	53628604	53634012	1	1						ENSG00000120832	MTERF2	12	ortholog_one2one	52.3305	64.1558	75	85.27	1
							ENSGALG00000012640	TMEM263	transmembrane protein 263 [Source:NCBI gene;Acc:418068]	1	53635743	53648531	-1	1	Wu et al 2018				gene responsible for autosomal dwarfism (adw) in chickens; associated with aggressive behavior; overlapped with QTL:119902	ENSG00000151135	TMEM263	12	ortholog_one2one	90.5172	90.5172	75	100	1
							ENSGALG00000029484	RIC8B	RIC8 guanine nucleotide exchange factor B [Source:NCBI gene;Acc:418069]	1	53675196	53707480	-1	1						ENSG00000111785	RIC8B	12	ortholog_one2one	76.3501	73.2143	100	93.36	1
							ENSGALG00000012647	RFX4	regulatory factor X4 [Source:NCBI gene;Acc:418070]	1	53713025	53802913	-1	4						ENSG00000111783	RFX4	12	ortholog_one2one	92.7322	93.7415	100	98.89	1
							ENSGALG00000012655	POLR3B	RNA polymerase III subunit B [Source:NCBI gene;Acc:418071]	1	53811388	53878902	-1	3						ENSG00000013503	POLR3B	12	ortholog_one2one	97.0848	96.9991	100	98.02	1
							ENSGALG00000012658	TCP11X2	t-complex 11 family, X-linked 2 [Source:NCBI gene;Acc:425052]	1	53881515	53897895	-1	1						ENSG00000166046	TCP11L2	12	ortholog_one2one	72.7984	71.6763	100	100	1
							ENSGALG00000012659	CKAP4	cytoskeleton associated protein 4 [Source:NCBI gene;Acc:418073]	1	53903598	53908679	1	1						ENSG00000136026	CKAP4	12	ortholog_one2one	52.8369	49.5017	100	75.93	1
							ENSGALG00000012662	NUAK1	NUAK family kinase 1 [Source:NCBI gene;Acc:418074]	1	53933066	53978011	1	1	Yang et al 2017				candidate gene for eumelanin pigmentation in chicken plumage; associated with feather pigmentation; overlapped with QTL:137117 and QTL:137118	ENSG00000074590	NUAK1	12	ortholog_one2one	79.8519	81.5431	100	100	1
							ENSGALG00000048001		novel gene	1	53980544	54068135	-1	1
							ENSGALG00000048214		novel gene	1	54136916	54168991	-1	1
							ENSGALG00000026311	C12orf75	chromosome 12 open reading frame 75 [Source:NCBI gene;Acc:771624]	1	54179279	54183383	-1	1
							ENSGALG00000027122	APPL2	adaptor protein, phosphotyrosine interacting with PH domain and leucine zipper 2 [Source:NCBI gene;Acc:418075]	1	54211821	54244951	1	2						ENSG00000136044	APPL2	12	ortholog_one2one	79.4337	80.2711	100	93.56	1
							ENSGALG00000052687	gga-mir-12210	gga-mir-12210 [Source:miRBase;Acc:MI0040658]	1	54225348	54225436	1	1
							ENSGALG00000028254	WASHC4	WASH complex subunit 4 [Source:NCBI gene;Acc:418077]	1	54247464	54284004	-1	1						ENSG00000136051	WASHC4	12	ortholog_one2one	91.6454	91.6454	100	100	1
							ENSGALG00000012691	ALDH1L2	aldehyde dehydrogenase 1 family member L2 [Source:NCBI gene;Acc:418078]	1	54291424	54319655	1	1						ENSG00000136010	ALDH1L2	12	ortholog_one2one	83.8395	83.7486	100	97.85	1
							ENSGALG00000012694	C12orf45	chromosome 1 open reading frame, human C12orf45 [Source:NCBI gene;Acc:418079]	1	54320742	54323938	-1	1
							ENSGALG00000012697	SLC41A2	solute carrier family 41 member 2 [Source:NCBI gene;Acc:427913]	1	54333887	54374347	1	1	Huang et al 2020	Yudin et al 2018			supposedly candidate gene for pigment synthesis	ENSG00000136052	SLC41A2	12	ortholog_one2one	84.8168	84.8168	100	100	1
							ENSGALG00000030607	CHST11	carbohydrate sulfotransferase 11 [Source:NCBI gene;Acc:418081]	1	54386968	54542011	-1	1	Dadousis et al 2021	Huang et al 2020			candidate gene from a QTL for yellow plumage color in chicken; associated with aggressive behavior; related to heart/skeleton development; candidate gene for 35-day body weight in broilers; overlapped with QTL:119903 and QTL:119893	ENSG00000171310	CHST11	12	ortholog_one2one	93.8596	91.1932	100	100	1
							ENSGALG00000054571		novel gene	1	54567453	54586749	1	1
							ENSGALG00000035345	TXNRD1	thioredoxin reductase 1 [Source:NCBI gene;Acc:418082]	1	54584006	54620980	-1	2						ENSG00000198431	TXNRD1	12	ortholog_one2one	81.5094	66.5639	100	87.5	1
							ENSGALG00000041193	NFYB	Nuclear transcription factor Y subunit beta [Source:UniProtKB/Swiss-Prot;Acc:P25207]	1	54631916	54646904	1	7						ENSG00000120837	NFYB	12	ortholog_one2one	78.4314	96.6184	100	91.11	1
							ENSGALG00000029616	HCFC2	host cell factor C2 [Source:NCBI gene;Acc:418083]	1	54651418	54674159	-1	2						ENSG00000111727	HCFC2	12	ortholog_one2one	70.2602	71.5909	100	86.43	1
							ENSGALG00000034078	GLT8D2	glycosyltransferase 8 domain containing 2 [Source:NCBI gene;Acc:418085]	1	54676399	54693423	1	1						ENSG00000120820	GLT8D2	12	ortholog_one2one	80.5714	80.8023	100	89.38	1
							ENSGALG00000031457	TDG	thymine DNA glycosylase [Source:NCBI gene;Acc:395510]	1	54693128	54704028	-1	1						ENSG00000139372	TDG	12	ortholog_one2one	58.4249	77.8049	100	85.79	1
							ENSGALG00000030933	C1H12ORF73	chromosome 1 open reading frame, human C12orf73 [Source:NCBI gene;Acc:772057]	1	54703831	54705113	1	1						ENSG00000204954	C12orf73	12	ortholog_one2one	76.1194	71.831	100	95.34	1
							ENSGALG00000033789	HSP90B1	heat shock protein 90 beta family member 1 [Source:NCBI gene;Acc:374163]	1	54708818	54718953	-1	1	Barreto Sánchez et al 2022	An et al 2019	Shah et al 2016	Graham et al 2009	candidate gene for heat stress and feed conversion ratio; thyroid hormone-responsive heat shock protein induced under stress situation and involved in photoperiodic signaling; candidate gene for avian influenza resistance homeostasis	ENSG00000166598	HSP90B1	12	ortholog_one2one	91.5723	90.66	100	91.54	1
							ENSGALG00000051528		novel gene	1	54732485	54743040	-1	1
							ENSGALG00000048037	gga-mir-7450	gga-mir-7450 [Source:miRBase;Acc:MI0024118]	1	54733929	54733982	1	1	Zhang et al 2018				involved in plasma-induced chicken Sertoli cell apoptosis
							ENSGALG00000049834		novel gene	1	54738728	54738781	1	1
							ENSGALG00000051076	gga-mir-7450	gga-mir-7450 [Source:miRBase;Acc:MI0024118]	1	54743521	54743574	1	1	Zhang et al 2018				involved in plasma-induced chicken Sertoli cell apoptosis
							ENSGALG00000029746	NT5DC3	5'-nucleotidase domain containing 3 [Source:NCBI gene;Acc:427914]	1	54748399	54768748	1	1						ENSG00000111696	NT5DC3	12	ortholog_one2one	85.1648	84.854	100	88.06	1
							ENSGALG00000039245	STAB2	stabilin 2 [Source:NCBI gene;Acc:418089]	1	54771871	54848374	-1	2	Jang et al 2014				candidate gene for dermatological diseases/conditions	ENSG00000136011	STAB2	12	ortholog_one2one	63.4118	63.3869	100	91.31	1
							ENSGALG00000051926		novel gene	1	54929442	54930602	1	1
							ENSGALG00000048732		novel gene	1	54975298	54979906	1	1
							ENSGALG00000053154		novel gene	1	54982805	55044149	1	3
							ENSGALG00000037082	ASCL1	achaete-scute family bHLH transcription factor 1 [Source:NCBI gene;Acc:386573]	1	55066348	55068233	-1	1						ENSG00000139352	ASCL1	12	ortholog_one2one	81.2785	75.4237	100	100	1
							ENSGALG00000012754	PAH	phenylalanine hydroxylase [Source:NCBI gene;Acc:408024]	1	55078825	55114899	1	1						ENSG00000171759	PAH	12	ortholog_one2one	80.9417	79.8673	100	92.23	1
							ENSGALG00000019300	THL	tyrosine hydroxylase-like [Source:NCBI gene;Acc:771761]	1	55122085	55150578	1	2
							ENSGALG00000055033		novel gene	1	55184224	55196969	-1	2
							ENSGALG00000012755	IGF1	insulin like growth factor 1; IGF-I [Source:NCBI gene;Acc:418090]	1	55281097	55330373	1	1	Wang et al 2021	Qanbari et al 2019	Qanbari et al 2012	Kulibaba & Tereshchenko 2015	important growth factor; signal of selective sweep; associated with abdominal fat weight/deposition, body weight and other traits in chickens	ENSG00000017427	IGF1	12	ortholog_one2one	83.0065	83.0065	75	100	1
							ENSGALG00000012756	PARPBP	PARP1 binding protein [Source:NCBI gene;Acc:418092]	1	55369893	55417954	-1	1						ENSG00000185480	PARPBP	12	ortholog_one2one	53.8593	54.2314	100	84.28	1
							ENSGALG00000012757	PMCH	pro-melanin concentrating hormone [Source:NCBI gene;Acc:418091]	1	55372179	55373646	1	1	Piórkowska et al 2020	Ma et al 2018	Sun et al 2013	Rubin et al 2010	candidate gene involved in chicken growth control, overexpressed in low growth rate broiler cockerels; contributes to appetite and food intake, signal of selective sweep; associations between the locus and shear force of breast and leg	ENSG00000183395	PMCH	12	ortholog_one2one	57.6687	56.9697	100	100	1
							ENSGALG00000012759	NUP37	nucleoporin 37 [Source:NCBI gene;Acc:418093]	1	55418026	55444014	1	1						ENSG00000075188	NUP37	12	ortholog_one2one	78.2209	78.2209	75	100	1
							ENSGALG00000012760	WASHC3	coiled-coil domain containing 53 [Source:NCBI gene;Acc:418094]	1	55450039	55465325	1	1						ENSG00000120860	WASHC3	12	ortholog_one2one	74.1294	76.8041	100	97.57	1
							ENSGALG00000012761	DRAM1	DNA damage regulated autophagy modulator 1 [Source:NCBI gene;Acc:418095]	1	55492486	55507806	-1	1						ENSG00000136048	DRAM1	12	ortholog_one2one	67.3307	71.0084	100	98.38	1
							ENSGALG00000012763	GNPTAB	N-acetylglucosamine-1-phosphate transferase alpha and beta subunits [Source:NCBI gene;Acc:418096]	1	55519674	55560047	1	2						ENSG00000111670	GNPTAB	12	ortholog_one2one	76.3767	76.1943	100	100	1
							ENSGALG00000012766	SYCP3	synaptonemal complex protein 3 [Source:NCBI gene;Acc:418097]	1	55560638	55572432	1	1						ENSG00000183304	FAM9A	X	ortholog_one2many	29.4118	21.0843		0
							ENSGALG00000012766	SYCP3	synaptonemal complex protein 3 [Source:NCBI gene;Acc:418097]	1	55560638	55572432	1	1						ENSG00000187268	FAM9C	X	ortholog_one2many	20.1681	28.9157		61.42
							ENSGALG00000012766	SYCP3	synaptonemal complex protein 3 [Source:NCBI gene;Acc:418097]	1	55560638	55572432	1	1						ENSG00000139351	SYCP3	12	ortholog_one2many	76.0504	76.6949	100	90.1	1
							ENSGALG00000012766	SYCP3	synaptonemal complex protein 3 [Source:NCBI gene;Acc:418097]	1	55560638	55572432	1	1						ENSG00000177138	FAM9B	X	ortholog_one2many	24.3697	31.1828		37.08
							ENSGALG00000012769	CHPT1	choline phosphotransferase 1 [Source:NCBI gene;Acc:418098]	1	55571461	55590991	-1	5						ENSG00000111666	CHPT1	12	ortholog_one2one	67.4242	65.7635	100	100	1
4		USH; OMF	ROH				ENSGALG00000013042	MICAL3	microtubule associated monooxygenase, calponin and LIM domain containing 3 [Source:NCBI gene;Acc:418164]	1	61867663	61967208	-1	9						ENSG00000243156	MICAL3	22	ortholog_one2one	69.7174	77.6224	100	95.36	1
							ENSGALG00000019286	PEX26	peroxisomal biogenesis factor 26 [Source:NCBI gene;Acc:418165]	1	62042662	62047569	1	1						ENSG00000288683		22	ortholog_one2many	41.6928	43.4641	100	86.69	1
							ENSGALG00000019286	PEX26	peroxisomal biogenesis factor 26 [Source:NCBI gene;Acc:418165]	1	62042662	62047569	1	1						ENSG00000215193	PEX26	22	ortholog_one2many	45.1411	47.2131	100	92.45	1
							ENSGALG00000013045	TUBA8B	tubulin, alpha 8b [Source:NCBI gene;Acc:396426]	1	62049179	62053565	1	2						ENSG00000183785	TUBA8	22	ortholog_one2many	87.4439	86.8597	75	0	1
							ENSGALG00000013056	TUBA8A	tubulin alpha 8a [Source:NCBI gene;Acc:418166]	1	62058137	62065268	1	1						ENSG00000183785	TUBA8	22	ortholog_one2many	93.2886	92.8731	75	0.6	1
							ENSGALG00000013057	USP18	ubiquitin specific peptidase 41 [Source:NCBI gene;Acc:418167]	1	62069663	62083647	1	2						ENSG00000184979	USP18	22	ortholog_one2one	43.1604	49.1936	50	80.15	1
							ENSGALG00000050257		novel gene	1	62089715	62111215	1	2						ENSG00000198610	AKR1C4	10	ortholog_many2many	32.8767	14.8607		0
							ENSGALG00000050257		novel gene	1	62089715	62111215	1	2						ENSG00000151632	AKR1C2	10	ortholog_many2many	32.8767	14.8607	25	0
							ENSGALG00000050257		novel gene	1	62089715	62111215	1	2						ENSG00000198074	AKR1B10	7	ortholog_many2many	44.5205	20.5696	50	0
							ENSGALG00000050257		novel gene	1	62089715	62111215	1	2						ENSG00000187134	AKR1C1	10	ortholog_many2many	33.5616	15.1703		0
							ENSGALG00000050257		novel gene	1	62089715	62111215	1	2						ENSG00000196139	AKR1C3	10	ortholog_many2many	32.8767	14.8607		0
							ENSGALG00000050257		novel gene	1	62089715	62111215	1	2						ENSG00000162482	AKR7A3	1	ortholog_many2many	12.3288	5.43807		0
							ENSGALG00000050257		novel gene	1	62089715	62111215	1	2						ENSG00000264006	AKR1C8P	10	ortholog_many2many	34.2466	15.3374	25	0
							ENSGALG00000050257		novel gene	1	62089715	62111215	1	2						ENSG00000227471	AKR1B15	7	ortholog_many2many	44.5205	18.8953	50	0
							ENSGALG00000045122	AKR1B1	aldo-keto reductase family 1, member B10 (aldose reductase) [Source:NCBI gene;Acc:418169]	1	62104591	62113753	-1	1	Claire D'Andre et al 2013	Higgins et al 2011			involved in fat deposition and upregulated in liver and hypothalamus tissues of fast-growing chickens; upregulated in response to Salmonella	ENSG00000165568	AKR1E2	10	ortholog_one2many	56.4955	58.4375		0
							ENSGALG00000019284	LOC418170	aldo-keto reductase family 1 member B10-like [Source:NCBI gene;Acc:418170]	1	62118528	62125904	-1	1						ENSG00000165568	AKR1E2	10	ortholog_one2many	61.1465	60		0
							ENSGALG00000053854	AKR1E2	aldo-keto reductase family 1 member E2 [Source:NCBI gene;Acc:418171]	1	62127588	62136095	-1	1						ENSG00000165568	AKR1E2	10	ortholog_one2many	57.9114	57.1875		0
							ENSGALG00000003466	LOC425137	aldo-keto reductase family 1, member B1-like; AKR1B1L [Source:NCBI gene;Acc:425137]	1	62141900	62159550	-1	2						ENSG00000165568	AKR1E2	10	ortholog_one2many	58.2278	57.5		60.16	1
							ENSGALG00000054210		novel gene	1	62143278	62144848	-1	1						ENSG00000165568	AKR1E2	10	ortholog_one2many	46.9027	16.5625		0
							ENSGALG00000049903		novel gene	1	62146832	62148967	-1	1						ENSG00000165568	AKR1E2	10	ortholog_one2many	57.3427	25.625		0
							ENSGALG00000013069	BPGM	bisphosphoglycerate mutase [Source:NCBI gene;Acc:418172]	1	62167702	62186545	1	1						ENSG00000172331	BPGM	7	ortholog_one2one	82.6255	82.6255	50	99.87	1
							ENSGALG00000033471	CALD1	caldesmon 1 [Source:NCBI gene;Acc:373965]	1	62359691	62455538	1	1	Zhang et al 2020				regulates adaptation to hypoxic conditions in Tibetan chicken embryos	ENSG00000122786	CALD1	7	ortholog_one2one	74.0458	48.9281	50	87.87	1
							ENSGALG00000051034		novel gene	1	62431929	62435003	-1	1
							ENSGALG00000013072	AKR1B10	aldo-keto reductase family 1 member B10 [Source:NCBI gene;Acc:395338]	1	62458428	62466587	-1	1						ENSG00000198610	AKR1C4	10	ortholog_many2many	50.1577	49.226		0
							ENSGALG00000013072	AKR1B10	aldo-keto reductase family 1 member B10 [Source:NCBI gene;Acc:395338]	1	62458428	62466587	-1	1						ENSG00000151632	AKR1C2	10	ortholog_many2many	49.5268	48.6068		0
							ENSGALG00000013072	AKR1B10	aldo-keto reductase family 1 member B10 [Source:NCBI gene;Acc:395338]	1	62458428	62466587	-1	1						ENSG00000198074	AKR1B10	7	ortholog_many2many	68.7697	68.9873		4.67
							ENSGALG00000013072	AKR1B10	aldo-keto reductase family 1 member B10 [Source:NCBI gene;Acc:395338]	1	62458428	62466587	-1	1						ENSG00000187134	AKR1C1	10	ortholog_many2many	49.2114	48.2972		0
							ENSGALG00000013072	AKR1B10	aldo-keto reductase family 1 member B10 [Source:NCBI gene;Acc:395338]	1	62458428	62466587	-1	1						ENSG00000196139	AKR1C3	10	ortholog_many2many	49.2114	48.2972		6.24
							ENSGALG00000013072	AKR1B10	aldo-keto reductase family 1 member B10 [Source:NCBI gene;Acc:395338]	1	62458428	62466587	-1	1						ENSG00000162482	AKR7A3	1	ortholog_many2many	20.1893	19.3353		0
							ENSGALG00000013072	AKR1B10	aldo-keto reductase family 1 member B10 [Source:NCBI gene;Acc:395338]	1	62458428	62466587	-1	1						ENSG00000264006	AKR1C8P	10	ortholog_many2many	50.7886	49.3865		4.69
							ENSGALG00000013072	AKR1B10	aldo-keto reductase family 1 member B10 [Source:NCBI gene;Acc:395338]	1	62458428	62466587	-1	1						ENSG00000227471	AKR1B15	7	ortholog_many2many	64.0379	59.0116		41.31
							ENSGALG00000048668		novel gene	1	62524212	62548028	1	3
							ENSGALG00000028186	RERG	RAS like estrogen regulated growth inhibitor [Source:NCBI gene;Acc:418173]	1	62631477	62735236	-1	1						ENSG00000134533	RERG	12	ortholog_one2one	95.9799	95.9799	50	100	1
							ENSGALG00000048895		novel gene	1	62749019	62755583	1	1
							ENSGALG00000013085	PTPRO	protein tyrosine phosphatase, receptor type O [Source:NCBI gene;Acc:373911]	1	62781911	62930757	1	1	Shintani et al 2008				controls sensitivity of retinal axons to ephrins and involved in topographic projection	ENSG00000151490	PTPRO	12	ortholog_one2one	81.7035	85.1974	50	96.09	1
							ENSGALG00000013091	EPS8	epidermal growth factor receptor pathway substrate 8 [Source:NCBI gene;Acc:418174]	1	62935249	63064741	-1	2						ENSG00000151491	EPS8	12	ortholog_one2one	79.2271	79.8054	100	97.57	1
							ENSGALG00000013092	STRAP	serine/threonine kinase receptor associated protein [Source:NCBI gene;Acc:418175]	1	63098506	63107795	1	1	Tu et al 2021				related to comb growth and development; selection signatures related to comb development	ENSG00000023734	STRAP	12	ortholog_one2one	87.1429	87.1429	100	100	1
							ENSGALG00000013095	DERA	deoxyribose-phosphate aldolase [Source:NCBI gene;Acc:418176]	1	63109353	63163425	1	1						ENSG00000023697	DERA	12	ortholog_one2one	77.044	77.044	100	96.91	1
							ENSGALG00000052656		novel gene	1	63195730	63203932	1	1
							ENSGALG00000013097	SLC15A5	solute carrier family 15 member 5 [Source:NCBI gene;Acc:418177]	1	63214463	63245438	-1	1						ENSG00000188991	SLC15A5	12	ortholog_one2one	54.3739	54.7496	100	91.4	1
							ENSGALG00000013098	MGST1	microsomal glutathione S-transferase 1 [Source:NCBI gene;Acc:418178]	1	63277443	63284355	1	2	Yang et al 2018	Sun et al 2013			candidate gene for meat quality traits and antioxidant enzyme activity of chicken embryo at days 16 and 20	ENSG00000008394	MGST1	12	ortholog_one2one	67.7419	67.7419	100	99.79	1
							ENSGALG00000036358	LMO3	LIM domain only 3 [Source:NCBI gene;Acc:418179]	1	63351924	63412998	-1	9						ENSG00000048540	LMO3	12	ortholog_one2one	92.9487	100	100	100	1
							ENSGALG00000051805		novel gene	1	63418544	63449499	1	2
							ENSGALG00000046956		novel gene	1	63649353	63660338	1	2
							ENSGALG00000025472	5S_rRNA	5S ribosomal RNA [Source:RFAM;Acc:RF00001]	1	63754792	63754910	-1	1
							ENSGALG00000013112	RERGL	RERG like [Source:NCBI gene;Acc:418180]	1	63890908	63899629	-1	1						ENSG00000111404	RERGL	12	ortholog_one2one	73.2673	72.549	100	90.75	1
							ENSGALG00000053831		novel gene	1	63922193	63958122	1	3
							ENSGALG00000013117	PIK3C2G	phosphatidylinositol-4-phosphate 3-kinase catalytic subunit type 2 gamma [Source:NCBI gene;Acc:418181]	1	63981655	64179076	1	1	Xu et al 2021	Sun et al 2015			candidate gene related to cold tolerance in Chantecler chickens; signal of selective sweep; related to good eggshell quality	ENSG00000139144	PIK3C2G	12	ortholog_one2one	57.3072	56.9987	100	81.88	1
							ENSGALG00000013123	PLCZ1	phospholipase C zeta 1 [Source:NCBI gene;Acc:418182]	1	64181929	64224901	-1	1	Nikitkina et al 2022	Li et al 2021	Rengaraj et al 2008	Coward et al 2005	triggers egg activation; also has testis-specific expression; may be important to avian reproduction; candidate gene for regulating eggshell crystal structure; identified as a male fertility locus in horses	ENSG00000139151	PLCZ1	12	ortholog_one2one	58.2418	61.0197	100	95.39	1
							ENSGALG00000013125	CAPZA3	capping actin protein of muscle Z-line alpha subunit 3 [Source:NCBI gene;Acc:427929]	1	64224976	64225943	1	1	Shin et al 2005				testis-specific chicken gene	ENSG00000177938	CAPZA3	12	ortholog_one2one	37.5862	36.4548	100	86.31	1
							ENSGALG00000013134	PLEKHA5	pleckstrin homology domain containing A5 [Source:NCBI gene;Acc:418183]	1	64349798	64514784	1	5						ENSG00000052126	PLEKHA5	12	ortholog_one2one	77.6158	70.5928	100	92.51	1
							ENSGALG00000038026	AEBP2	AE binding protein 2 [Source:NCBI gene;Acc:418184]	1	64536241	64585951	1	2						ENSG00000139154	AEBP2	12	ortholog_one2one	79.9595	78.5288	100	98.24	1
							ENSGALG00000038920		novel gene	1	64739100	64766110	1	1
							ENSGALG00000051394		novel gene	1	64776484	64816209	1	1
							ENSGALG00000047658		novel gene	1	64824086	64827802	1	1
							ENSGALG00000050570		novel gene	1	64834590	64873210	1	3
							ENSGALG00000013143	PDE3A	phosphodiesterase 3A [Source:NCBI gene;Acc:418185]	1	64882883	65118721	1	1						ENSG00000172572	PDE3A	12	ortholog_one2one	81.7647	60.9115	100	94.91	1
							ENSGALG00000050133		novel gene	1	65124971	65133775	-1	1
							ENSGALG00000013154	SLCO1C1	solute carrier organic anion transporter family member 1C1 [Source:NCBI gene;Acc:418186]	1	65137008	65158246	1	1	Zheng et al 2014	Nakao et al 2006	Wang et al 2013	Wang et al 2010	candidate gene associated with brown eggshell color (affecting pigment transport within eggshell); possibly involved in photoperiodic response of gonads	ENSG00000139155	SLCO1C1	12	ortholog_one2one	72.1127	71.9101	100	57.85	1
							ENSGALG00000019277	SLCO1B3	solute carrier organic anion transporter family member 1B3 [Source:NCBI gene;Acc:418187]	1	65167287	65185448	1	3						ENSG00000257046	SLCO1B3-SLCO1B7	12	ortholog_one2many	46.3989	44.7861	100	74.22	1
							ENSGALG00000019277	SLCO1B3	solute carrier organic anion transporter family member 1B3 [Source:NCBI gene;Acc:418187]	1	65167287	65185448	1	3						ENSG00000134538	SLCO1B1	12	ortholog_one2many	46.9529	49.0593	100	65.86	1
							ENSGALG00000019277	SLCO1B3	solute carrier organic anion transporter family member 1B3 [Source:NCBI gene;Acc:418187]	1	65167287	65185448	1	3	Dalirsefat et al 2015	Zheng et al 2014	Wragg et al 2003	Wang et al 2003	an endogenous retrovirus (EAV-HP) insertion in 5' flanking region causes oocyan or blue/green eggshell color; may affect pigment transport within eggshells; locus of earlier classical genetic map (classical O locus)	ENSG00000111700	SLCO1B3	12	ortholog_one2many	47.0914	48.433	100	71.74	1
							ENSGALG00000019276	SLCO1B1	solute carrier organic anion transporter family member 1B1 [Source:NCBI gene;Acc:418189]	1	65193673	65214941	-1	1
							ENSGALG00000054215		novel gene	1	65215020	65216847	1	1
							ENSGALG00000031293	SLCO1A2	solute carrier organic anion transporter family member 1A2 [Source:NCBI gene;Acc:418190]	1	65230075	65281262	-1	1	Zheng et al 2014	Wang et al 2013			candidate gene associated with brown eggshell color (affecting pigment transport within eggshell)	ENSG00000084453	SLCO1A2	12	ortholog_one2one	57.0336	55.6716	100	67.52	1
							ENSGALG00000013168	IAPP	islet amyloid polypeptide [Source:NCBI gene;Acc:396362]	1	65265009	65268984	1	1	Li et al 2021	Wang et al 2011	Wang et al 2010	Mulder et al 1997	candidate gene for regulating eggshell crystal structure; possible candidate gene for blue egg; plays role in fuel metabolism; shows gastrointestinal expression and motor effects suggesting modulation of gastrointestinal function	ENSG00000121351	IAPP	12	ortholog_one2one	42.963	65.1685	100	100	1
							ENSGALG00000013173	PYROXD1	pyridine nucleotide-disulphide oxidoreductase domain 1 [Source:NCBI gene;Acc:418191]	1	65298236	65313377	1	1						ENSG00000121350	PYROXD1	12	ortholog_one2one	76.4	76.4	100	96.11	1
							ENSGALG00000013174	RECQL	RecQ like helicase [Source:NCBI gene;Acc:378910]	1	65317661	65337020	-1	1						ENSG00000004700	RECQL	12	ortholog_one2one	72.0121	73.3436	75	90.25	1
							ENSGALG00000033855	GOLT1B	golgi transport 1B [Source:NCBI gene;Acc:418192]	1	65337341	65349940	1	2						ENSG00000111711	GOLT1B	12	ortholog_one2one	94.9275	94.9275	50	100	1
							ENSGALG00000013177	BCAT1	branched chain amino acid transaminase 1 [Source:NCBI gene;Acc:418193]	1	65359495	65418925	1	4						ENSG00000060982	BCAT1	12	ortholog_one2one	73.5516	75.6477	50	92.07	1
							ENSGALG00000048674		novel gene	1	65422008	65425466	1	2
							ENSGALG00000052327		novel gene	1	65444381	65524729	1	3
							ENSGALG00000051667		novel gene	1	65487195	65487304	1	1
							ENSGALG00000052622		novel gene	1	65490399	65490508	1	1
							ENSGALG00000039016		novel gene	1	65599976	65602263	1	2
							ENSGALG00000049759		novel gene	1	65725620	65725729	1	1
							ENSGALG00000049640		novel gene	1	65728767	65728876	1	1
							ENSGALG00000053681		novel gene	1	65744978	65770566	1	1
							ENSGALG00000032768	SOX5	SRY-box 5 [Source:NCBI gene;Acc:418195]	1	65833774	66173568	1	2	Qanbari et al 2015	Zhang et al 2014	Sinkkonen et al 2011	Wright et al 2009	tandem duplication in intron 1 of SOX5 causes pea comb (at the classical P locus in Cornish**); candidate gene for inner ear development; may be important for abdominal fat deposition in chicken	ENSG00000134532	SOX5	12	ortholog_one2one	95.7254	96.8545	75	100	1
							ENSGALG00000049237	gga-mir-6608-1	gga-mir-6608-2 [Source:miRBase;Acc:MI0023553]	1	65838543	65838652	1	1
							ENSGALG00000049909	gga-mir-6608-1	gga-mir-6608-2 [Source:miRBase;Acc:MI0023553]	1	65841753	65841862	1	1
							ENSGALG00000049744	gga-mir-6608-1	gga-mir-6608-2 [Source:miRBase;Acc:MI0023553]	1	65844962	65845071	1	1
	D	USH	ROH				ENSGALG00000014106	PPFIBP1	PPFIA binding protein 1 [Source:NCBI gene;Acc:418219]	1	68191397	68291071	1	5						ENSG00000110841	PPFIBP1	12	ortholog_one2one	79.2108	81.8905	50	93.3	1
							ENSGALG00000014122	CYB5R1	cytochrome b5 reductase 1 [Source:NCBI gene;Acc:418220]	1	68297311	68348236	-1	3						ENSG00000289517		22	ortholog_one2many	25.4054	63.9456	25	67.2	1
							ENSGALG00000014122	CYB5R1	cytochrome b5 reductase 1 [Source:NCBI gene;Acc:418220]	1	68297311	68348236	-1	3						ENSG00000100243	CYB5R3	22	ortholog_one2many	55.6757	68.4385	25	66.01	1
							ENSGALG00000014126	ENDOUL	endonuclease, polyU-specific-like [Source:NCBI gene;Acc:418221]	1	68314084	68324267	1	1
							ENSGALG00000019262		novel gene	1	68331950	68332534	1	1						ENSG00000172468	HSFY1	Y	ortholog_many2many	36.0825	17.4564		0
							ENSGALG00000019262		novel gene	1	68331950	68332534	1	1						ENSG00000169953	HSFY2	Y	ortholog_many2many	36.0825	17.4564		0
							ENSGALG00000014128	A4GALT	alpha 1,4-galactosyltransferase [Source:NCBI gene;Acc:418223]	1	68335336	68348032	-1	1						ENSG00000128274	A4GALT	22	ortholog_one2one	63.9118	65.7224	75	99.22	1
							ENSGALG00000014140	ARFGAP3	ADP ribosylation factor GTPase activating protein 3 [Source:NCBI gene;Acc:418224]	1	68365225	68398932	-1	4						ENSG00000242247	ARFGAP3	22	ortholog_one2one	64.8115	69.9612	50	92.54	1
							ENSGALG00000014159	PACSIN2	protein kinase C and casein kinase substrate in neurons 2 [Source:NCBI gene;Acc:395975]	1	68405048	68468405	-1	2						ENSG00000100266	PACSIN2	22	ortholog_one2one	88.0412	87.8601	100	100	1
							ENSGALG00000014163	TTLL1	tubulin tyrosine ligase like 1 [Source:NCBI gene;Acc:418225]	1	68477408	68498513	-1	2						ENSG00000100271	TTLL1	22	ortholog_one2one	90.0677	94.3262	100	97.78	1
							ENSGALG00000014164	BIK	BCL2 interacting killer [Source:NCBI gene;Acc:776149]	1	68501326	68513915	1	2
							ENSGALG00000034275	MCAT	malonyl-CoA-acyl carrier protein transacylase [Source:NCBI gene;Acc:427934]	1	68517361	68520677	-1	1						ENSG00000100294	MCAT	22	ortholog_one2one	60.0509	60.5128	100	96.61	1
							ENSGALG00000014166	TSPO	translocator protein [Source:NCBI gene;Acc:418226]	1	68519442	68531303	1	2	Li et al 2016				when downregulated, leads to increased amounts of protoporphyrin IX in dark brown eggs	ENSG00000100300	TSPO	22	ortholog_one2one	19.186	58.5799	100	62.4
							ENSGALG00000014167	TTLL12	tubulin tyrosine ligase like 12 [Source:NCBI gene;Acc:418227]	1	68531713	68552590	-1	1	Ding et al 2021				immunity-related gene	ENSG00000100304	TTLL12	22	ortholog_one2one	76.555	74.5342	100	98.99	1
							ENSGALG00000014178	SCUBE1	signal peptide, CUB domain and EGF like domain containing 1 [Source:NCBI gene;Acc:418228]	1	68564109	68765156	-1	4						ENSG00000159307	SCUBE1	22	ortholog_one2one	81.998	83.9069	100	31.74	1
							ENSGALG00000028323		novel gene	1	68682730	68682905	1	1
							ENSGALG00000053034		novel gene	1	68767353	68817515	-1	1
5		USH/OMF	Fst				ENSGALG00000052391		novel gene	1	68899121	68920483	-1	1						ENSG00000186976	EFCAB6	22	ortholog_one2many	38.0734	5.52965	100	39.47
							ENSGALG00000047481		novel gene	1	68954503	69000048	-1	1
							ENSGALG00000014189	SULT4A1	sulfotransferase family 4A member 1 [Source:NCBI gene;Acc:418232]	1	69011403	69044852	-1	3						ENSG00000130540	SULT4A1	22	ortholog_one2one	94.7183	94.7183	100	100	1
							ENSGALG00000029308	PNPLA3	patatin like phospholipase domain containing 3 [Source:NCBI gene;Acc:418233]	1	69044299	69089535	1	2	Claire D'Andre et al 2013	Su et al 2012	Riegler et al 2011		involved in fat deposition and upregulated in liver and hypothalamus tissues of fast-growing chickens; associated with broiler growth and carcass traits (but not associated with fat related traits); involved in hepatic acylglycerol metabolism (related to high rates of VLDL synthesis essential for reproduction)	ENSG00000100344	PNPLA3	22	ortholog_one2one	32.4125	36.5904	100	45.11	1
							ENSGALG00000014194	SAMM50	SAMM50 sorting and assembly machinery component [Source:NCBI gene;Acc:418234]	1	69091135	69109302	1	2						ENSG00000100347	SAMM50	22	ortholog_one2one	91.258	91.258	100	98.54	1
							ENSGALG00000014201	PARVB	parvin beta [Source:NCBI gene;Acc:418235]	1	69116160	69172538	1	4						ENSG00000188677	PARVB	22	ortholog_one2one	89.863	90.1099	100	88.1	1
							ENSGALG00000014203	PARVG	parvin gamma [Source:NCBI gene;Acc:418236]	1	69176886	69198132	1	3						ENSG00000138964	PARVG	22	ortholog_one2one	54.0373	52.568	100	53.83	1
							ENSGALG00000051472		novel gene	1	69243863	69286676	1	3
							ENSGALG00000051495		novel gene	1	69247646	69247695	1	1
							ENSGALG00000036598	SHISAL1	KIAA1644 [Source:NCBI gene;Acc:100857276]	1	69294587	69354684	-1	2						ENSG00000138944	SHISAL1	22	ortholog_one2one	74.5192	77.8895	100	98.64	1
6		USH; WCR; OMF; WCR	ROH				ENSGALG00000030195		novel gene	1	72032827	72100787	1	2
							ENSGALG00000022980	CDKN1B	cyclin dependent kinase inhibitor 1B [Source:NCBI gene;Acc:374106]	1	72102062	72105400	1	1	Ren et al 2018	Lee et al 2012			involved in cell proliferation and cycle progression promoted by avian leukosis virus subgroup J; upregulated in cancerous ovaries from laying hens	ENSG00000111276	CDKN1B	12	ortholog_one2one	68.6869	68.6869	50	100	1
							ENSGALG00000046742		novel gene	1	72126460	72171211	1	3
							ENSGALG00000048230		novel gene	1	72189820	72193984	1	3
							ENSGALG00000053598		novel gene	1	72212309	72228060	1	1
							ENSGALG00000051857		novel gene	1	72336043	72361666	1	1
							ENSGALG00000053772		novel gene	1	72542763	72640147	-1	3
							ENSGALG00000036730	MRPS35	mitochondrial ribosomal protein S35 [Source:NCBI gene;Acc:419048]	1	72622696	72644857	1	1						ENSG00000061794	MRPS35	12	ortholog_one2one	53.2134	64.0867	50	77.59	1
							ENSGALG00000026372	MANSC4	MANSC domain containing 4 [Source:NCBI gene;Acc:419047]	1	72649269	72664039	-1	2						ENSG00000205693	MANSC4	12	ortholog_one2one	42.1203	43.2353	50	97.41	1
							ENSGALG00000017296	KLHL42	kelch like family member 42 [Source:NCBI gene;Acc:419046]	1	72671873	72682871	1	1						ENSG00000087448	KLHL42	12	ortholog_one2one	70.3777	70.099	100	97.04	1
							ENSGALG00000053852		novel gene	1	72717945	72719564	-1	1
							ENSGALG00000017295	PTHLH	parathyroid hormone like hormone [Source:NCBI gene;Acc:396281]	1	72752038	72764874	-1	5	Guo et al 2019	Ma et al 2018			associated with ovarian follicle selection (by stimulating cell proliferation and steroidogenesis) and egg laying traits; artificial selection signal	ENSG00000087494	PTHLH	12	ortholog_one2one	59.8131	72.3164	100	93.13	1
							ENSGALG00000049576		novel gene	1	72864622	72867590	-1	1
							ENSGALG00000031666	CCDC91	coiled-coil domain containing 91 [Source:NCBI gene;Acc:419045]	1	72867675	73073035	1	3	Zhao et al 2022				circRNA generated from CCDC91 regulates chicken skeletal muscle development (by activating IGF1-PI3K/AKT pathway) and promotes myoblasts proliferation and differentiation	ENSG00000123106	CCDC91	12	ortholog_one2one	56.7568	57.1429	75	65.57	1
							ENSGALG00000051865		novel gene	1	72931300	72932340	-1	1
							ENSGALG00000046686		novel gene	1	73073612	73076583	1	1
							ENSGALG00000053238		novel gene	1	73081024	73084109	-1	1
							ENSGALG00000050869		novel gene	1	73091840	73094839	-1	1
							ENSGALG00000017291	FAR2	fatty acyl-CoA reductase 2 [Source:NCBI gene;Acc:419043]	1	73191857	73320608	1	3						ENSG00000064763	FAR2	12	ortholog_one2one	63.4951	63.4951	50	80.74	1
							ENSGALG00000017290	RAD51AP1	RAD51 associated protein 1 [Source:NCBI gene;Acc:419042]	1	73323857	73358098	-1	2
							ENSGALG00000017289	C12orf4	chromosome 1 open reading frame, human C12orf4 [Source:NCBI gene;Acc:419041]	1	73358186	73385073	1	1						ENSG00000047621	C12orf4	12	ortholog_one2one	84.1818	83.8768	50	100	1
							ENSGALG00000017287	FGF6	fibroblast growth factor 6 [Source:NCBI gene;Acc:768907]	1	73398600	73411082	1	1	Kumar, Chapman 2012				involved in early chick development	ENSG00000111241	FGF6	12	ortholog_one2one	67.4757	66.8269	75	100	1
							ENSGALG00000027791	FGF23	fibroblast growth factor 23 [Source:NCBI gene;Acc:428104]	1	73425405	73429018	1	1	Ren et al 2019	Gloux et al 2019	Ren et al 2019	Ren et al 2018	involved in controlling body phosphate metabolism; could drive vitamin D metabolism in laying hens; dynamics in serum FGF23 levels may conform to serum P levels during the egg laying cycle; FGF23 peptide vaccines increased eggshell quality of laying hens	ENSG00000118972	FGF23	12	ortholog_one2one	50.3937	50.996	75	74.59	1
							ENSGALG00000026776	TIGAR	TP53 induced glycolysis regulatory phosphatase [Source:NCBI gene;Acc:419040]	1	73443329	73462784	-1	1
							ENSGALG00000017283	CCND2	cyclin D2 [Source:NCBI gene;Acc:374047]	1	73471157	73515295	-1	2	Lee et al 2012				cell-cycle-related gene; upregulated in cancerous ovaries from laying hens	ENSG00000285901		12	ortholog_one2many	76.6323	50	50	77.83	1
							ENSGALG00000017283	CCND2	cyclin D2 [Source:NCBI gene;Acc:374047]	1	73471157	73515295	-1	2	Lee et al 2012				cell-cycle-related gene; upregulated in cancerous ovaries from laying hens	ENSG00000118971	CCND2	12	ortholog_one2many	84.5361	85.1211	50	100	1
				e	WCR	ROH	ENSGALG00000017282	NDUFA9	NADH:ubiquinone oxidoreductase subunit A9 [Source:NCBI gene;Acc:419039]	1	73689598	73711387	1	2						ENSG00000139180	NDUFA9	12	ortholog_one2one	58.1236	67.374	50	88.25	1
							ENSGALG00000040681	KCNA6	potassium voltage-gated channel subfamily A member 6 [Source:NCBI gene;Acc:100858067]	1	73738390	73740231	1	1
							ENSGALG00000053475		novel gene	1	73783381	73784529	-1	1
							ENSGALG00000048026	LOC107054264	uncharacterized LOC107054264; discontinued on 16-Sep-2021	1	73811476	73833269	-1	1
							ENSGALG00000049435		novel gene	1	73823519	73824727	1	1
							ENSGALG00000039534		novel gene	1	73858709	73876956	-1	1
							ENSGALG00000036222		novel gene	1	73876048	73911421	1	1
							ENSGALG00000051678		novel gene	1	73878817	73879545	1	1
							ENSGALG00000052262	KCNA5	potassium voltage-gated channel subfamily A member 5 [Source:NCBI gene;Acc:395115]	1	73969099	73970994	1	1						ENSG00000130037	KCNA5	12	ortholog_one2one	64.8177	66.721	50	100	1
							ENSGALG00000046707		novel gene	1	74012669	74013817	-1	1
							ENSGALG00000049772		novel gene	1	74122042	74123952	1	1
							ENSGALG00000050991		novel gene	1	74200582	74201625	1	1
							ENSGALG00000053526	NTF3	neurotrophin 3 [Source:NCBI gene;Acc:428099]	1	74215223	74288369	1	1	Wang et al 2015				downregulated in response to acute heat stress in the testes of broilers	ENSG00000185652	NTF3	12	ortholog_one2one	88.5185	88.5185	100	100	1
							ENSGALG00000017271	ANO2	anoctamin 2 [Source:NCBI gene;Acc:428100]	1	74343324	74478720	-1	1	Verlinden et al 2022	Arakawa et al 2002			related to thermosensation; multifunctional inhibitor of angiogenesis with antitumor activity	ENSG00000047617	ANO2	12	ortholog_one2one	77.7614	52.9058	100	64.38	1
							ENSGALG00000053338		novel gene	1	74496397	74498955	1	1
							ENSGALG00000048984		novel gene	1	74500065	74524684	-1	1
							ENSGALG00000017272	VWF	von Willebrand factor [Source:NCBI gene;Acc:419031]	1	74541146	74683073	-1	4						ENSG00000110799	VWF	12	ortholog_one2one	56.1786	55.9189	75	88.58	1
							ENSGALG00000017274	CD9	CD9 molecule [Source:NCBI gene;Acc:395527]	1	74715928	74740777	1	1						ENSG00000010278	CD9	12	ortholog_one2one	73.6607	72.3684	50	86.22	1
							ENSGALG00000043916	NOBOX	NOBOX oogenesis homeobox [Source:NCBI gene;Acc:419032]	1	74752760	74763984	-1	2						ENSG00000106410	NOBOX	7	ortholog_one2one	22.9385	22.1418		11.11
							ENSGALG00000017276	ARHGEF5	Rho guanine nucleotide exchange factor 5 [Source:NCBI gene;Acc:419033]	1	74769488	74786815	-1	1						ENSG00000050327	ARHGEF5	7	ortholog_one2one	31.91	34.6274		36.78
							ENSGALG00000013272	PRMT8	protein arginine methyltransferase 1 [Source:NCBI gene;Acc:425989]	1	74873840	74925413	1	1						ENSG00000111218	PRMT8	12	ortholog_one2one	94.1624	94.1624		100	1
							ENSGALG00000054994		novel gene	1	74992898	74994190	1	1
							ENSGALG00000047524		novel gene	1	75012619	75013783	1	1						ENSG00000111224	PARP11	12	ortholog_one2many	88.7097	16.2722	50	65.6
							ENSGALG00000014347	PARP11	zinc finger CCCH-type containing, antiviral 1 like; ZC3HAV1L [Source:NCBI gene;Acc:418264]	1	75027120	75040418	-1	1						ENSG00000111224	PARP11	12	ortholog_one2many	77.2595	78.4024		52.36	1
							ENSGALG00000014346	TSPAN9	tetraspanin 9 [Source:NCBI gene;Acc:418263]	1	75057946	75199031	-1	2						ENSG00000011105	TSPAN9	12	ortholog_one2one	55.7333	87.4477	75	95.56	1
							ENSGALG00000051073		novel gene	1	75135955	75136033	-1	1
							ENSGALG00000053952		novel gene	1	75150800	75156525	1	1
							ENSGALG00000052513		novel gene	1	75164584	75165837	1	1
							ENSGALG00000014342	TEAD4	TEA domain transcription factor 4 [Source:NCBI gene;Acc:395542]	1	75219390	75286457	-1	5						ENSG00000197905	TEAD4	12	ortholog_one2one	86.5169	88.7097	100	88.92	1
							ENSGALG00000013424	TULP3	tubby like protein 3 [Source:NCBI gene;Acc:426085]	1	75291781	75327340	-1	2						ENSG00000078246	TULP3	12	ortholog_one2one	62.3656	65.6109	100	84.82	1
							ENSGALG00000013422	RHNO1	RAD9-HUS1-RAD1 interacting nuclear orphan 1 [Source:NCBI gene;Acc:426083]	1	75327637	75331844	-1	1						ENSG00000171792	RHNO1	12	ortholog_one2one	29.1667	32.3529	100	43.1	1
							ENSGALG00000013420	FOXM1	forkhead box M1 [Source:NCBI gene;Acc:430534]	1	75332032	75341754	1	3						ENSG00000111206	FOXM1	12	ortholog_one2one	51.195	53.3421	100	85.2	1
							ENSGALG00000014335	ITFG2	integrin alpha FG-GAP repeat containing 2 [Source:NCBI gene;Acc:418262]	1	75380258	75394716	-1	1						ENSG00000111203	ITFG2	12	ortholog_one2one	74.3478	76.5101	75	86.9	1
							ENSGALG00000014331	FKBP4	FK506 binding protein 4 [Source:NCBI gene;Acc:418261]	1	75399377	75413553	-1	3	Wu et al 2016				expressed higher in abdominal adipose tissues in fat vs. lean broilers	ENSG00000004478	FKBP4	12	ortholog_one2one	73.0603	73.8562	50	84.99	1
							ENSGALG00000037656	NECAP1	NECAP endocytosis associated 1 [Source:NCBI gene;Acc:770083]	1	75447599	75455190	-1	3						ENSG00000089818	NECAP1	12	ortholog_one2one	68.1507	72.3636	25	91.86	1
							ENSGALG00000014329	FOXJ2	forkhead box J3 [Source:NCBI gene;Acc:418259]	1	75476115	75504709	-1	3						ENSG00000065970	FOXJ2	12	ortholog_one2one	77.8731	79.0941	25	95.34	1
							ENSGALG00000051690		novel gene	1	75489292	75489342	1	1
							ENSGALG00000042678		novel gene	1	75519330	75521806	-1	2
							ENSGALG00000014324	SLC2A14	solute carrier family 2 member 14 [Source:NCBI gene;Acc:396517]	1	75548453	75558943	1	1	Huang et al 2020				supposedly candidate gene for pigment synthesis; signal of selective sweep
							ENSGALG00000053547	(NANOG)	(Nanog homeobox)	1	75584152	75600788	1	1						ENSG00000111704	NANOG	12	ortholog_many2many	31.5789	19.6721		20.54
							ENSGALG00000053547	(NANOGP8)	(Nanog homeobox retrogene P8)	1	75584152	75600788	1	1						ENSG00000255192	NANOGP8	15	ortholog_many2many	31.5789	19.6721		19.26
							ENSGALG00000027772	NANOG	Nanog homeobox [Source:NCBI gene;Acc:100272166]	1	75593243	75596024	-1	1	Jung et al 2018	Lavial, Pain 2010			involved in characterization and maintenance of chicken pluripotency; key regulator of germ cell and embryonic stem cell characteristics	ENSG00000111704	NANOG	12	ortholog_many2many	28.5714	28.8525	25	39.22
							ENSGALG00000027772	NANOG	Nanog homeobox [Source:NCBI gene;Acc:100272166]	1	75593243	75596024	-1	1	Jung et al 2018	Lavial, Pain 2010			involved in characterization and maintenance of chicken pluripotency; key regulator of germ cell and embryonic stem cell characteristics	ENSG00000255192	NANOGP8	15	ortholog_many2many	28.5714	28.8525		36.17
							ENSGALG00000014280	AICDA	activation induced cytidine deaminase [Source:NCBI gene;Acc:418257]	1	75632084	75637754	-1	1	Häsler et al 2011				acts on Ig loci to trigger antibody gene diversification	ENSG00000111732	AICDA	12	ortholog_one2one	89.899	89.899	50	98.75	1
							ENSGALG00000047320	MFAP5	microfibrillar associated protein 5 [Source:NCBI gene;Acc:418256]	1	75647640	75660701	-1	1						ENSG00000197614	MFAP5	12	ortholog_one2one	44.1558	39.3064	50	57.16	1
							ENSGALG00000040184	RIMKLB	ribosomal modification protein rimK like family member B [Source:NCBI gene;Acc:418255]	1	75676381	75723185	1	2						ENSG00000166532	RIMKLB	12	ortholog_one2one	95.5959	95.5959	75	100	1
							ENSGALG00000050720	(PZP)	(PZP alpha-2-macroglobulin like)	1	75755935	75765705	1	2						ENSG00000126838	PZP	12	ortholog_many2many	38.7931	6.07287		0
							ENSGALG00000036447	(PZP)	(PZP alpha-2-macroglobulin like)	1	75760373	75776389	1	1						ENSG00000126838	PZP	12	ortholog_many2many	29.8677	10.6613		0
							ENSGALG00000051209	(PZP)	(PZP alpha-2-macroglobulin like)	1	75781700	75789641	1	1						ENSG00000126838	PZP	12	ortholog_many2many	36.6391	8.97436		0
							ENSGALG00000054682	(A2ML1)	(alpha-2-macroglobulin-like 1)	1	75801992	75806876	1	1						ENSG00000166535	A2ML1	12	ortholog_one2one	37.7698	7.22146	100	17.33
							ENSGALG00000052883	(PZP)	(PZP alpha-2-macroglobulin like)	1	75802005	75811486	1	1						ENSG00000126838	PZP	12	ortholog_many2many	38.7597	3.37382		0
							ENSGALG00000052583	(PZP)	(PZP alpha-2-macroglobulin like)	1	75827259	75833847	1	1						ENSG00000126838	PZP	12	ortholog_many2many	23.2639	4.52092		0
							ENSGALG00000047480	(PZP)	(PZP alpha-2-macroglobulin like)	1	75835803	75841835	1	2						ENSG00000126838	PZP	12	ortholog_many2many	35.0731	11.336		0
							ENSGALG00000014252	(PZP)	(PZP alpha-2-macroglobulin like)	1	75845885	75853747	1	1						ENSG00000126838	PZP	12	ortholog_many2many	42.7481	7.55735		0.89
							ENSGALG00000014263	PHC1	polyhomeotic homolog 1 [Source:NCBI gene;Acc:418252]	1	75865514	75884654	1	1						ENSG00000111752	PHC1	12	ortholog_one2one	78.9899	77.8884	50	100	1
							ENSGALG00000031681	M6PR	mannose-6-phosphate receptor, cation dependent [Source:NCBI gene;Acc:396044]	1	75883096	75891432	-1	2						ENSG00000003056	M6PR	12	ortholog_one2one	54.2683	64.2599	75	83.76	1
							ENSGALG00000053074	(A2M)	(alpha-2-macroglobulin)	1	75907427	75910790	1	1	Lim, Song 2013				associated with ovarian carcinogenesis in laying hens
							ENSGALG00000054795	(A2M)	(alpha-2-macroglobulin)	1	75929264	75930926	1	1	Lim, Song 2013				associated with ovarian carcinogenesis in laying hens
							ENSGALG00000048124	(A2M)	(alpha-2-macroglobulin)	1	75931202	75936136	1	1	Lim, Song 2013				associated with ovarian carcinogenesis in laying hens
							ENSGALG00000048815	(A2M)	(alpha-2-macroglobulin)	1	75938496	75943880	-1	1	Lim, Song 2013				associated with ovarian carcinogenesis in laying hens
							ENSGALG00000053848	(A2M)	(alpha-2-macroglobulin)	1	75943707	75950243	-1	2	Lim, Song 2013				associated with ovarian carcinogenesis in laying hens
							ENSGALG00000050774	(A2M)	(alpha-2-macroglobulin)	1	75949919	75951137	-1	1	Lim, Song 2013				associated with ovarian carcinogenesis in laying hens
							ENSGALG00000048015	(A2M)	(alpha-2-macroglobulin)	1	75950425	75952140	-1	1	Lim, Song 2013				associated with ovarian carcinogenesis in laying hens
							ENSGALG00000047135		novel gene	1	75996272	75997392	-1	1						ENSG00000248385	TARM1	19	ortholog_many2many	24.4444	8.11808		0
							ENSGALG00000047135		novel gene	1	75996272	75997392	-1	1						ENSG00000121410	A1BG	19	ortholog_many2many	18.8889	3.43434		0
							ENSGALG00000047135		novel gene	1	75996272	75997392	-1	1						ENSG00000170909	OSCAR	19	ortholog_many2many	26.6667	9.12547		0
							ENSGALG00000048910		novel gene	1	76003386	76006578	-1	1
							ENSGALG00000050979		novel gene	1	76074583	76074692	1	1
							ENSGALG00000050021	LOC107055644	uncharacterized LOC107055644; withdrawn by NCBI [Source:NCBI gene;Acc:107055644]	1	76176934	76198683	-1	1
							ENSGALG00000047119	(A2M)	(alpha-2-macroglobulin)	1	76276135	76295448	1	2	Lim, Song 2013				associated with ovarian carcinogenesis in laying hens
							ENSGALG00000039764	(R-GGA-1474244)	Reactome gene record: extracellular matrix organization	1	76277358	76319559	1	5
							ENSGALG00000054802	(A2M)	(alpha-2-macroglobulin)	1	76279324	76315102	1	1	Lim, Song 2013				associated with ovarian carcinogenesis in laying hens
							ENSGALG00000053343	(A2M)	(alpha-2-macroglobulin)	1	76293135	76295448	1	1	Lim, Song 2013				associated with ovarian carcinogenesis in laying hens
							ENSGALG00000051522	(A2M)	(alpha-2-macroglobulin)	1	76308299	76309295	1	1	Lim, Song 2013
							ENSGALG00000053002	(A2M)	(alpha-2-macroglobulin)	1	76314823	76317350	1	3	Lim, Song 2013				associated with ovarian carcinogenesis in laying hens
							ENSGALG00000031659	(A2M)	(alpha-2-macroglobulin)	1	76321594	76344176	-1	1	Lim, Song 2013				associated with ovarian carcinogenesis in laying hens
							ENSGALG00000052200	(A2M)	(alpha-2-macroglobulin)	1	76335693	76344055	-1	1	Lim, Song 2013				associated with ovarian carcinogenesis in laying hens	ENSG00000175899	A2M	12	ortholog_one2one	51.2195	5.69878	50	0
							ENSGALG00000053694	OVST	ovostatin (also known as alpha-2-macroglobulin)	1	76362509	76397638	-1	1	Ma et al 2018				involved in oviduct development and eggshell formation; signal of selective sweep
							ENSGALG00000011930	OVSTL	ovostatin-like [Source:NCBI gene;Acc:425757]	1	76409969	76447113	-1	2
							ENSGALG00000026901		novel gene	1	76464751	76464859	-1	1
							ENSGALG00000040898		novel gene	1	76479911	76589552	1	3
							ENSGALG00000035494		novel gene	1	76518912	76523550	-1	1
							ENSGALG00000050907		novel gene	1	76543635	76553297	-1	1						ENSG00000198162	MAN1A2	1	ortholog_one2many	85.1485	13.4165		47.77
							ENSGALG00000051407		novel gene	1	77108956	77113084	1	2
							ENSGALG00000048586		novel gene	1	77117646	77123662	-1	3
							ENSGALG00000050062		novel gene	1	77118008	77123662	1	3
							ENSGALG00000029966		novel gene	1	77125917	77132207	1	1
							ENSGALG00000041564	MAN1A2	mannosidase alpha class 1A member 2 [Source:NCBI gene;Acc:418265]	1	77147561	77281468	-1	1						ENSG00000198162	MAN1A2	1	ortholog_one2many	88.0249	88.2995		78.39	1
7		OMF; USH/OMF; USH/OMF	ROH; Fst; hapFLK				ENSGALG00000048388		novel gene	1	81523932	81541286	-1	1
							ENSGALG00000015077	ARHGAP31	Rho GTPase activating protein 31 [Source:NCBI gene;Acc:418344]	1	81531508	81551013	1	3						ENSG00000031081	ARHGAP31	3	ortholog_one2many	44.7964	41.1357	25	84.65	1
							ENSGALG00000026358	gga-mir-3539	gga-mir-3539 [Source:miRBase;Acc:MI0015393]	1	81546036	81546106	1	1
							ENSGALG00000015079	UPK1B	uroplakin 1B [Source:NCBI gene;Acc:418345]	1	81562063	81573670	-1	3						ENSG00000114638	UPK1B	3	ortholog_one2one	67.1378	73.0769	75	97.1	1
							ENSGALG00000019240		novel gene	1	81587631	81590954	-1	1						ENSG00000163424	TEX55	3	ortholog_one2one	29.1429	9.51493	75	17.6
							ENSGALG00000015084	IGSF11	immunoglobulin superfamily member 11 [Source:NCBI gene;Acc:418346]	1	81625126	81711797	1	3						ENSG00000144847	IGSF11	3	ortholog_one2one	70.1124	72.3898	100	94.85	1
							ENSGALG00000051879		novel gene	1	81813213	81814253	-1	1
							ENSGALG00000052522		novel gene	1	81820856	81823870	-1	1
							ENSGALG00000040620	LSAMP	limbic system-associated membrane protein [Source:NCBI gene;Acc:395687]	1	82041116	83002376	1	3						ENSG00000185565	LSAMP	3	ortholog_one2one	87.7143	90.8284	100	100	1
							ENSGALG00000047435		novel gene	1	82281479	82292366	-1	1
							ENSGALG00000028743		novel gene	1	82528080	82528223	-1	1						ENSG00000242385	LINC00901	3	ortholog_one2one	26.3889	2.61708		0
8		USH; OMF; OMF	ROH				ENSGALG00000048148		novel gene	1	87362293	87533270	1	3
							ENSGALG00000047888		novel gene	1	87476423	87476501	-1	1
							ENSGALG00000015348	ALCAM	activated leukocyte cell adhesion molecule [Source:NCBI gene;Acc:396092]	1	87615066	87731006	1	4						ENSG00000170017	ALCAM	3	ortholog_one2one	71.1893	72.8988	100	94.79	1
							ENSGALG00000015351	CBLB	Cbl proto-oncogene B [Source:NCBI gene;Acc:418406]	1	87757880	87881272	-1	1						ENSG00000114423	CBLB	3	ortholog_one2one	82.3415	85.947	100	86	1
							ENSGALG00000052718		novel gene	1	87881611	87896953	1	1
							ENSGALG00000052321		novel gene	1	88044089	88061190	-1	1
							ENSGALG00000050369		novel gene	1	88114013	88250596	1	2
							ENSGALG00000053576		novel gene	1	88255341	88264331	1	1
							ENSGALG00000015353	BBX	BBX, HMG-box containing [Source:NCBI gene;Acc:418407]	1	88325470	88449177	1	10						ENSG00000114439	BBX	3	ortholog_one2one	59.7514	66.4187	100	89.26	1
							ENSGALG00000054689	LOC101752020	inositol 1,4,5-trisphosphate receptor-interacting protein-like 1-like [Source:NCBI gene;Acc:101752020]	1	88465698	88466831	-1	1
							ENSGALG00000052869		novel gene	1	88666113	88676180	-1	3
							ENSGALG00000049432		novel gene	1	88686661	88689678	1	1						ENSG00000086967	MYBPC2	19	ortholog_one2one	35.0394	7.80018		13.74
							ENSGALG00000015355	CD47	CD47 molecule [Source:NCBI gene;Acc:418408]	1	88694160	88714875	-1	2						ENSG00000196776	CD47	3	ortholog_one2one	34.3849	33.7461	100	30.35	1
							ENSGALG00000015356	IFT57	intraflagellar transport 57 [Source:NCBI gene;Acc:418409]	1	88731807	88749184	-1	1						ENSG00000114446	IFT57	3	ortholog_one2one	59.3985	73.6597	75	83.22	1
							ENSGALG00000022871	HHLA2	HERV-H LTR-associating 2 [Source:NCBI gene;Acc:107054979]	1	88748622	88761403	1	2						ENSG00000114455	HHLA2	3	ortholog_one2one	34.3407	30.1932	75	0	1
							ENSGALG00000015358	MYH15	myosin, heavy chain 15 [Source:NCBI gene;Acc:395534]	1	88760863	88804642	-1	1	Bahadoran et al 2021				a contractile protein, upregulated in the right ventricle in the pulmonary hypertension syndrome group of broilers in response to cold stress that also increases thyroid hormones and the gene expression of their receptor (THRA)	ENSG00000078814	MYH7B	20	ortholog_one2one	73.1027	72.9521		0
							ENSGALG00000015360	KIAA1524	KIAA1524 [Source:NCBI gene;Acc:418410]	1	88827762	88854919	-1	1						ENSG00000163507	CIP2A	3	ortholog_one2one	69.1558	70.6077	50	96.38	1
							ENSGALG00000054836	LOC107049176	inositol 1,4,5-trisphosphate receptor-interacting protein-like 1 [Source:NCBI gene;Acc:107049176]	1	88852020	88853150	1	1
							ENSGALG00000028448	SH2D1B	SH2 domain containing 1B [Source:NCBI gene;Acc:418411]	1	88856191	88866344	-1	1
							ENSGALG00000054120		novel gene	1	88888891	88893673	-1	1
							ENSGALG00000015362	TRAT1	T cell receptor associated transmembrane adaptor 1 [Source:NCBI gene;Acc:418412]	1	88912485	88924526	1	1						ENSG00000163519	TRAT1	3	ortholog_one2one	45.1429	42.4731	75	76.65	1
							ENSGALG00000015363	HJURP	Holliday junction recognition protein [Source:NCBI gene;Acc:418413]	1	88927960	88942320	-1	2						ENSG00000123485	HJURP	2	ortholog_one2one	14.3782	14.8396		0
							ENSGALG00000015364	GUCA1C	guanylate cyclase activator 1C [Source:NCBI gene;Acc:427960]	1	88956754	88981453	-1	1						ENSG00000138472	GUCA1C	3	ortholog_one2one	53.11	53.11	75	88.26	1
							ENSGALG00000047477		novel gene	1	88989353	88994538	-1	1
							ENSGALG00000050175		novel gene	1	88999525	89015712	-1	1
							ENSGALG00000052346		novel gene	1	89023562	89040712	-1	3
							ENSGALG00000047952		novel gene	1	89066900	89072961	1	1
							ENSGALG00000031836		novel gene	1	89083713	89274189	1	1
							ENSGALG00000048762		novel gene	1	89094856	89100471	-1	2
							ENSGALG00000053605		novel gene	1	89159473	89179628	-1	3
							ENSGALG00000051738		novel gene	1	89228798	89260695	-1	3
							ENSGALG00000053253		novel gene	1	89410974	89423183	1	3
							ENSGALG00000015367	NECTIN3	nectin cell adhesion molecule 3 [Source:NCBI gene;Acc:418415]	1	89486875	89545180	1	2						ENSG00000177707	NECTIN3	3	ortholog_one2one	67.6208	68.8525	100	89.92	1
							ENSGALG00000047264		novel gene	1	89580212	89642266	1	3
							ENSGALG00000048361		novel gene	1	89600333	89605242	1	1
9		USH; USH; RUW	ROH; hapFLK; Fst				ENSGALG00000054422		novel gene	1	113976114	113993963	-1	1
							ENSGALG00000031795		novel gene	1	113996679	114004370	-1	1
							ENSGALG00000032359		novel gene	1	114040831	114046018	-1	1
							ENSGALG00000041078	MID1IP1	MID1 interacting protein 1 [Source:NCBI gene;Acc:404752]	1	114046400	114047548	-1	1						ENSG00000165175	MID1IP1	X	ortholog_one2one	70.4403	61.2022	100	100	1
							ENSGALG00000050389		novel gene	1	114054050	114068005	1	1
							ENSGALG00000016251	TSPAN7	tetraspanin 7 [Source:NCBI gene;Acc:418577]	1	114074141	114163628	-1	1						ENSG00000156298	TSPAN7	X	ortholog_one2many	92.7711	92.7711	100	100	1
							ENSGALG00000016251	TSPAN7	tetraspanin 7 [Source:NCBI gene;Acc:418577]	1	114074141	114163628	-1	1						ENSG00000250349		X	ortholog_one2many	83.9357	74.9104		89.83	1
							ENSGALG00000054425		novel gene	1	114168184	114216218	1	1
							ENSGALG00000016254	OTC	ornithine carbamoyltransferase [Source:NCBI gene;Acc:395735]	1	114206429	114232333	-1	1						ENSG00000036473	OTC	X	ortholog_one2one	75.4237	75.4237	100	92.89	1
							ENSGALG00000036284	RPGR	retinitis pigmentosa GTPase regulator [Source:NCBI gene;Acc:418578]	1	114234012	114298065	1	2						ENSG00000156313	RPGR	X	ortholog_one2one	46.0189	41.8405	100	59.92	1
							ENSGALG00000043100	SRPX	sushi repeat containing protein, X-linked [Source:NCBI gene;Acc:418579]	1	114302896	114343550	1	3						ENSG00000101955	SRPX	X	ortholog_one2one	73.2759	73.2759	100	91.95	1
							ENSGALG00000016258	SYTL5	synaptotagmin like 5 [Source:NCBI gene;Acc:427990]	1	114353222	114397787	-1	2						ENSG00000147041	SYTL5	X	ortholog_one2one	65.8377	68.9041	100	87.6	1
							ENSGALG00000016259	DYNLT3	dynein light chain Tctex-type 3 [Source:NCBI gene;Acc:418580]	1	114440914	114448263	1	1						ENSG00000165169	DYNLT3	X	ortholog_one2one	79.3103	79.3103	100	98.63	1
							ENSGALG00000016261	CYBB	cytochrome b-245 beta chain [Source:NCBI gene;Acc:418581]	1	114457437	114478974	-1	1	Wei et al 2019	Nambooppha et al 2018			associated with low egg production of broiler breeder hens in ad libitum; involved in reactive oxygen species process in chicken heterophils	ENSG00000165168	CYBB	X	ortholog_one2one	84.5614	84.5614	100	100	1
							ENSGALG00000016262	XK	X-linked Kx blood group [Source:NCBI gene;Acc:427991]	1	114494391	114509421	-1	1						ENSG00000047597	XK	X	ortholog_one2one	72.4605	72.2973	100	96.29	1
							ENSGALG00000016265	LANCL3	LanC like 3 [Source:NCBI gene;Acc:427992]	1	114517355	114546887	-1	1						ENSG00000147036	LANCL3	X	ortholog_one2one	85.0962	84.2857	75	100	1
							ENSGALG00000016266	PRRG1	proline rich and Gla domain 1 [Source:NCBI gene;Acc:418582]	1	114579211	114609539	-1	1						ENSG00000130962	PRRG1	X	ortholog_one2one	39.0935	63.3028	75	81.83	1
							ENSGALG00000047504		novel gene	1	114682658	114698418	1	3
							ENSGALG00000051691		novel gene	1	114695506	114707816	-1	3
							ENSGALG00000047677		novel gene	1	114697118	114708867	1	2
							ENSGALG00000016268	C1HXORF59	chromosome 1 open reading frame, human CXORF59 [Source:NCBI gene;Acc:418583]	1	114751100	115013873	1	5
							ENSGALG00000052277		novel gene	1	115039291	115042356	1	2
							ENSGALG00000049720		novel gene	1	115083856	115092206	1	1
							ENSGALG00000049103		novel gene	1	115192827	115197686	1	2
							ENSGALG00000053945		novel gene	1	115215142	115243065	-1	1
							ENSGALG00000027198	TMEM47	transmembrane protein 47 [Source:NCBI gene;Acc:418585]	1	115288951	115314447	1	1						ENSG00000147027	TMEM47	X	ortholog_one2one	96.1326	96.1326	25	100	1
							ENSGALG00000049245		novel gene	1	115365330	115557968	-1	1
							ENSGALG00000051708		novel gene	1	115401503	115421689	1	1
							ENSGALG00000051626		novel gene	1	115536935	115543875	-1	1
							ENSGALG00000052851		novel gene	1	115593325	115656635	-1	2
							ENSGALG00000045985		novel gene	1	115607710	115628088	-1	2
							ENSGALG00000016287	NR0B1	nuclear receptor subfamily 0 group B member 1 [Source:NCBI gene;Acc:395285]	1	115748151	115750190	-1	1	Fallahsharoudi et al 2017				showed stress related gene expression in the adrenal tissue and mapped as eQTL	ENSG00000169297	NR0B1	X	ortholog_one2one	63.8783	35.7447		81.94	1
							ENSGALG00000050854		novel gene	1	115750462	115774697	1	1
							ENSGALG00000049698		novel gene	1	115814798	115902092	1	2
							ENSGALG00000053984		novel gene	1	115817431	115818998	1	1
							ENSGALG00000050326		novel gene	1	115838274	115865673	1	2
							ENSGALG00000048023		novel gene	1	115886252	115906399	1	2
							ENSGALG00000016284	TAB3	TGF-beta activated kinase 1/MAP3K7 binding protein 3 [Source:NCBI gene;Acc:418588]	1	116011137	116024459	1	1	Broom, Kogut 2019	Dinh et al 2014			showed downregulation in the Marek's disease-susceptible chicken line after inducing necrotic enteritis; immune-related gene presumably associated with the resistance/susceptibility to necrotic enteritis	ENSG00000157625	TAB3	X	ortholog_one2one	86.8925	82.8652	75	97.64	1
							ENSGALG00000016285	GK2	glycerol kinase 2 [Source:NCBI gene;Acc:418589]	1	116059996	116093676	-1	5						ENSG00000198814	GK	X	ortholog_one2many	84.1355	84.4365	25	98.25	1
							ENSGALG00000016285	GK2	glycerol kinase 2 [Source:NCBI gene;Acc:418589]	1	116059996	116093676	-1	5						ENSG00000196475	GK2	4	ortholog_one2many	78.0749	79.2043		93.73	1
							ENSGALG00000016285	GK2	glycerol kinase 2 [Source:NCBI gene;Acc:418589]	1	116059996	116093676	-1	5						ENSG00000229894	GK3P	4	ortholog_one2many	82.7094	83.906		97.92	1
							ENSGALG00000016286	TASL	chromosome X open reading frame 21; CXorf21 [Source:NCBI gene;Acc:100857674]	1	116112612	116121679	1	1						ENSG00000120280	TASL	X	ortholog_one2one	54.6713	52.4917	50	100	1
							ENSGALG00000016281	DMD	dystrophin [Source:NCBI gene;Acc:396236]	1	116192489	117253225	-1	10	Frésard et al 2012	Nonaka 1998	Romanov et al 2009	Romanov et al 2004	candidate gene within a QTL for a fear-related behaviour (tonic immobility) in Japanese quails; gene muation causes Duchenne muscular dystrophy; locus of earlier classical genetic map	ENSG00000198947	DMD	X	ortholog_one2one	78.4595	78.7788		100	1
							ENSGALG00000049126		novel gene	1	116841247	116841300	1	1
							ENSGALG00000051100		novel gene	1	117280098	117285971	1	1
							ENSGALG00000050791		novel gene	1	117303044	117342131	-1	2
							ENSGALG00000054734		novel gene	1	117426042	117438827	-1	1
							ENSGALG00000047042		novel gene	1	117441496	117446925	1	2
							ENSGALG00000050955		novel gene	1	117442306	117459072	1	1
							ENSGALG00000016288	IL1RAPL1	interleukin 1 receptor accessory protein like 1 [Source:NCBI gene;Acc:427993]	1	117527572	118143733	-1	1	Xu et al 2014				involved in inflammatory response in avian pathogenic E. coli-challenged broilers	ENSG00000169306	IL1RAPL1	X	ortholog_one2one	95.0161	84.9138	25	100	1
							ENSGALG00000054669		novel gene	1	118440387	118481445	-1	1
							ENSGALG00000046848		novel gene	1	118544536	118545780	-1	1
							ENSGALG00000053127		novel gene	1	118609289	118610518	1	1
							ENSGALG00000049170		novel gene	1	118613150	118621322	1	1
							ENSGALG00000051982		novel gene	1	118653764	118666199	1	1
							ENSGALG00000054586		novel gene	1	118666731	118751516	1	1
							ENSGALG00000047469		novel gene	1	118697446	118698606	-1	1
							ENSGALG00000054881		novel gene	1	118718131	118723083	-1	1
							ENSGALG00000049335		novel gene	1	119120179	119122645	-1	2
							ENSGALG00000051888		novel gene	1	119193436	119203373	-1	1
							ENSGALG00000052190		novel gene	1	119203521	119206538	-1	1
							ENSGALG00000042604	ARX	aristaless related homeobox [Source:NCBI gene;Acc:107057587]	1	119266982	119271182	1	1						ENSG00000004848	ARX	X	ortholog_one2one	81.6764	74.5552	50	100	1
							ENSGALG00000016312	POLA1	DNA polymerase alpha 1, catalytic subunit [Source:NCBI gene;Acc:418593]	1	119273945	119465002	-1	3	Liu et al 2019				candidate gene associated with egg production performance from 37 to 50 weeks	ENSG00000101868	POLA1	X	ortholog_one2one	72.9947	74.3869	75	91.87	1
							ENSGALG00000025616		novel gene	1	119430992	119431122	-1	1
							ENSGALG00000016318	PCYT1B	phosphate cytidylyltransferase 1, choline, beta [Source:NCBI gene;Acc:418594]	1	119466920	119508528	1	2	Li et al 2015				candidate gene for a QTL affecting the pH value of chicken meat	ENSG00000102230	PCYT1B	X	ortholog_one2one	90.1907	89.7019	100	87.39	1
							ENSGALG00000016323	PDK3	pyruvate dehydrogenase kinase 3 [Source:NCBI gene;Acc:418595]	1	119517283	119567431	-1	3	Liu et al 2019				candidate gene associated with egg production performance from 37 to 50 weeks	ENSG00000067992	PDK3	X	ortholog_one2one	92.8571	92.8571	100	100	1
							ENSGALG00000048163		novel gene	1	119569774	119585960	-1	2
							ENSGALG00000016326	SLC51AL	organic solute transporter subunit alpha-like [Source:NCBI gene;Acc:772218]	1	119590936	119599200	-1	2
							ENSGALG00000016327	ZFX	zinc finger protein X-linked [Source:NCBI gene;Acc:418596]	1	119617268	119631662	-1	3						ENSG00000067646	ZFY	Y	ortholog_one2many	87.5315	86.7665		53.23	1
							ENSGALG00000016327	ZFX	zinc finger protein X-linked [Source:NCBI gene;Acc:418596]	1	119617268	119631662	-1	3						ENSG00000005889	ZFX	X	ortholog_one2many	90.806	89.5652	100	100	1
							ENSGALG00000033758		novel gene	1	119638154	119650880	1	2
							ENSGALG00000016340	EIF2S3	eukaryotic translation initiation factor 2 subunit gamma [Source:NCBI gene;Acc:418597]	1	119652008	119666014	-1	1						ENSG00000180574	EIF2S3B	12	ortholog_one2many	97.4576	97.4576		99.21	1
							ENSGALG00000016340	EIF2S3	eukaryotic translation initiation factor 2 subunit gamma [Source:NCBI gene;Acc:418597]	1	119652008	119666014	-1	1	Del Vesco et al 2020				immune-related gene important in resistance to Newcastle disease virus	ENSG00000130741	EIF2S3	X	ortholog_one2many	98.9407	98.9407	100	100	1
							ENSGALG00000054564	KLHL15	kelch like family member 15 [Source:NCBI gene;Acc:418598]	1	119665840	119689160	1	3						ENSG00000174010	KLHL15	X	ortholog_one2one	94.2053	94.2053	100	100	1
							ENSGALG00000016345	APOO	apolipoprotein O [Source:NCBI gene;Acc:418599]	1	119704493	119736164	1	3	Cho et al 2021	Sinding et al 2020	Liu et al 2019	Schmidinger et al 2016	located within a region with confirmed selection signal in Korean native chickens; candidate gene associated with egg production performance from 37 to 50 weeks; potentially related to arctic adaptation in sled dogs; involved in lipid metabolism and possibly in onset of non-alcoholic fatty liver disease in chicken	ENSG00000184831	APOO	X	ortholog_one2one	51.1416	56.5657	100	79.9	1
							ENSGALG00000016348	SAT1	spermidine/spermine N1-acetyltransferase 1 [Source:NCBI gene;Acc:374006]	1	119746943	119749754	-1	1	Lee et al 2015				downregulated in meat-type chickens selected for high residual feed intake	ENSG00000130066	SAT1	X	ortholog_one2one	87.1345	87.1345	100	100	1
							ENSGALG00000016351	ACOT9	acyl-CoA thioesterase 9 [Source:NCBI gene;Acc:418600]	1	119754033	119774891	1	3	Li et al 2020				associated with energy metabolism and regulates intramuscular fat deposition in the developmental stage in chickens	ENSG00000123130	ACOT9	X	ortholog_one2one	70.0461	67.8571	100	86.7	1
							ENSGALG00000016357	PRDX4	peroxiredoxin 4 [Source:NCBI gene;Acc:418601]	1	119778665	119787144	-1	3	Yang et al 2021	Elsharkawy et al 2021			involved in oxidative stress and differentially expressed in chicken bursa of Fabricius after reticuloendotheliosis virus infection; up-regulated in thigh and breast muscles of meat-type chickens fed diets with increased methionine content	ENSG00000123131	PRDX4	X	ortholog_one2one	77.7358	76.0148	100	100	1
10		USH; USH/OMF	ROH; Fst				ENSGALG00000016757	TSGA10	testis specific 10 [Source:NCBI gene;Acc:418696]	1	133775253	133793015	-1	1	Falker-Gieske et al 2020				associated with a QTL for extreme feather pecking	ENSG00000135951	TSGA10	2	ortholog_one2one	54.9383	51.0029	100	88.55	1
							ENSGALG00000016758	LIPT1	lipoyltransferase 1 [Source:NCBI gene;Acc:418697]	1	133803189	133805089	1	1						ENSG00000144182	LIPT1	2	ortholog_one2one	65.9517	65.9517	100	100	1
							ENSGALG00000016760	MRPL30	mitochondrial ribosomal protein L30 [Source:NCBI gene;Acc:418699]	1	133803259	133830101	1	2						ENSG00000273155		2	ortholog_one2one	39.759	50.3817	100	54.28	1
							ENSGALG00000016759	MITD1	microtubule interacting and trafficking domain containing 1 [Source:NCBI gene;Acc:418698]	1	133809550	133813733	-1	1						ENSG00000158411	MITD1	2	ortholog_one2one	71.2	71.4859	100	92.76	1
							ENSGALG00000043257	LYGL	lysozyme g-like [Source:NCBI gene;Acc:418700]	1	133819265	133823382	-1	1						ENSG00000144214	LYG1	2	ortholog_many2many	33.5106	32.4742	100	0	1
							ENSGALG00000043257	LYGL	lysozyme g-like [Source:NCBI gene;Acc:418700]	1	133819265	133823382	-1	1						ENSG00000185674	LYG2	2	ortholog_many2many	41.4894	36.7925	100	45.04	1
							ENSGALG00000016761	LYG2	lysozyme g2 [Source:NCBI gene;Acc:395708]	1	133828101	133831585	-1	1						ENSG00000144214	LYG1	2	ortholog_many2many	37.9147	41.2371	100	0	1
							ENSGALG00000016761	LYG2	lysozyme g2 [Source:NCBI gene;Acc:395708]	1	133828101	133831585	-1	1	Matulova et al 2013				upregulated after Salmonella Enteritidis infection	ENSG00000185674	LYG2	2	ortholog_many2many	38.3886	38.2075	100	31.2	1
							ENSGALG00000054968	LOC418701	lysozyme g-like [Source:NCBI gene;Acc:418701]	1	133835962	133838443	-1	2
							ENSGALG00000032090	TXNDC9	thioredoxin domain containing 9 [Source:NCBI gene;Acc:418702]	1	133848484	133859438	-1	1						ENSG00000115514	TXNDC9	2	ortholog_one2one	82.7434	82.7434	100	100	1
							ENSGALG00000016764	EIF5B	eukaryotic translation initiation factor 5B [Source:NCBI gene;Acc:395514]	1	133860171	133890836	1	1						ENSG00000158417	EIF5B	2	ortholog_one2one	85.082	85.082	100	97.65	1
							ENSGALG00000016766	REV1	REV1, DNA directed polymerase [Source:NCBI gene;Acc:418703]	1	133893037	133946308	-1	4						ENSG00000135945	REV1	2	ortholog_one2one	75.9404	77.458	100	99.96	1
							ENSGALG00000016767	AFF3	AF4/FMR2 family member 3 [Source:NCBI gene;Acc:418705]	1	133973567	134294259	-1	2	Falker-Gieske et al 2020				associated with a QTL for extreme feather pecking	ENSG00000144218	AFF3	2	ortholog_one2one	65.3473	65.9869	100	98.83	1
							ENSGALG00000025192		novel gene	1	133979056	133979173	-1	1
							ENSGALG00000016768	LONRF2	LON peptidase N-terminal domain and ring finger 2 [Source:NCBI gene;Acc:418706]	1	134355045	134386116	-1	2						ENSG00000170500	LONRF2	2	ortholog_one2one	54.4987	56.2334	100	96.73	1
							ENSGALG00000028049	gga-mir-6559	gga-mir-6559 [Source:miRBase;Acc:MI0022377]	1	134361698	134361806	-1	1
							ENSGALG00000016769	CHST10	carbohydrate sulfotransferase 10 [Source:NCBI gene;Acc:395206]	1	134408808	134422786	-1	4						ENSG00000115526	CHST10	2	ortholog_one2one	79.4805	85.9551	100	98.06	1
							ENSGALG00000050027	NMS	neuromedin S [Source:NCBI gene;Acc:101750419]	1	134437290	134442623	1	1	Tachibana et al 2010				anorexigenic factor in chicks	ENSG00000204640	NMS	2	ortholog_one2one	34.6667	33.9869	100	0	1
							ENSGALG00000016770		novel gene	1	134455770	134457943	-1	1
							ENSGALG00000016771		novel gene	1	134460007	134462166	-1	1
							ENSGALG00000016772	PDCL3	phosducin like 3 [Source:NCBI gene;Acc:418709]	1	134464050	134469956	1	1						ENSG00000115539	PDCL3	2	ortholog_one2one	79.5833	79.9163	100	99.2	1
							ENSGALG00000016774	NPAS2	neuronal PAS domain protein 2 [Source:NCBI gene;Acc:395433]	1	134540472	134668511	1	3	Haque et al 2010				involved in the clock output pathway that regulates the rhythmic expression of the AANAT gene (the key regulatory enzyme that drives the circadian rhythm of melatonin synthesis) in photoreceptors	ENSG00000170485	NPAS2	2	ortholog_one2one	70.7892	72.9369	75	98.48	1
							ENSGALG00000016776	TBC1D8	TBC1 domain family member 8 [Source:NCBI gene;Acc:428012]	1	134671345	134727061	-1	2						ENSG00000204634	TBC1D8	2	ortholog_one2one	81.2227	80.5195	100	94.31	1
							ENSGALG00000016775	RPL31	ribosomal protein L31 [Source:NCBI gene;Acc:418710]	1	134671350	134676353	1	2						ENSG00000071082	RPL31	2	ortholog_one2one	69.8864	98.4	100	86.8	1
							ENSGALG00000040680		novel gene	1	134737011	134748160	-1	2
							ENSGALG00000039563	CNOT11	CCR4-NOT transcription complex subunit 11 [Source:NCBI gene;Acc:418711]	1	134748547	134759240	1	1						ENSG00000158435	CNOT11	2	ortholog_one2one	92.8118	86.0784	75	100	1
							ENSGALG00000025284	LOC112531640	small nucleolar RNA SNORD89 (small nucleolar RNA, C/D box 89); SNORD89 [Source:NCBI gene;Acc:112531640]	1	134763909	134764022	-1	1						ENSG00000212283	SNORD89	2	ortholog_one2one	81.5789	81.5789		99.12	1
							ENSGALG00000016779	RNF149	ring finger protein 149 [Source:NCBI gene;Acc:418712]	1	134765809	134783865	-1	2						ENSG00000163162	RNF149	2	ortholog_one2one	65.3465	66	100	95.8	1
							ENSGALG00000040947	CREG2	cellular repressor of E1A stimulated genes 2 [Source:NCBI gene;Acc:770646]	1	134789668	134805086	-1	3						ENSG00000175874	CREG2	2	ortholog_one2one	58.8448	56.2069	100	95.55	1
							ENSGALG00000045388	RFX8	RFX family member 8, lacking RFX DNA binding domain [Source:NCBI gene;Acc:418713]	1	134811550	134825508	-1	1						ENSG00000196460	RFX8	2	ortholog_one2one	47.1939	39.112	100	72.52	1
							ENSGALG00000053709		novel gene	1	134852376	134865578	1	3
							ENSGALG00000016781	MAP4K4	mitogen-activated protein kinase kinase kinase kinase 4 [Source:NCBI gene;Acc:418714]	1	134881704	135030233	1	6						ENSG00000071054	MAP4K4	2	ortholog_one2one	95.6785	91.185	100	96.08	1
							ENSGALG00000025365	gga-mir-1656	gga-mir-1656 [Source:miRBase;Acc:MI0007389]	1	134884196	134884261	1	1
							ENSGALG00000037742	gga-mir-1552	gga-mir-1552 [Source:miRBase;Acc:MI0007277]	1	134912417	134912499	1	1
							ENSGALG00000026432	gga-mir-6543	gga-mir-6543 [Source:miRBase;Acc:MI0022539]	1	134916645	134916752	1	1
							ENSGALG00000046326	IL1R2	interleukin 1 receptor type 2 [Source:NCBI gene;Acc:418715]	1	135054624	135066732	1	1						ENSG00000115590	IL1R2	2	ortholog_one2one	40.2913	41.7085	100	66.49	1
							ENSGALG00000043044	IL1R1	interleukin 1 receptor type 1 [Source:NCBI gene;Acc:396481]	1	135111322	135129457	1	1	Guo et al 2020	Rowland et al 2020			highly activated during stress-induced immunosuppression; associated with response to heat and Newcastle disease virus	ENSG00000115598	IL1RL2	2	ortholog_one2many	39.3502	37.913	100	37.29	1
							ENSGALG00000030526	IL1RL2	interleukin 1 receptor-like 2 [Source:NCBI gene;Acc:418716]	1	135138720	135153025	1	1						ENSG00000115598	IL1RL2	2	ortholog_one2many	37.1575	37.7391	100	14.51	1
							ENSGALG00000016785	IL1RL1	interleukin 1 receptor like 1 [Source:NCBI gene;Acc:374136]	1	135176642	135199850	1	3	Chen et al 2021				upregulated in liver tissues from Yimeng hens with an EAV-HP insertion in the promoter region of SLCO1B3 (classsical O locus for blue eggshell)	ENSG00000115602	IL1RL1	2	ortholog_one2one	39.6617	37.9496	100	29.76	1
							ENSGALG00000040621	IL18R1	interleukin 18 receptor 1 [Source:NCBI gene;Acc:418717]	1	135205160	135223617	1	1	Schmid et al 2015				cytokine-related gene expression in response to MDV infection in lines 6 (MD resistant) and 7 (MD susceptible) chicks	ENSG00000115604	IL18R1	2	ortholog_one2one	40.2724	38.2625	100	37.82	1
							ENSGALG00000016788	IL18RAP	interleukin 18 receptor accessory protein [Source:NCBI gene;Acc:101750396]	1	135229034	135244807	1	2						ENSG00000115607	IL18RAP	2	ortholog_one2one	36.1963	39.399	100	47.09	1
							ENSGALG00000037439	SLC9A4	solute carrier family 9 member A4 [Source:NCBI gene;Acc:418718]	1	135246919	135278427	1	1
							ENSGALG00000053141		novel gene	1	135288145	135300746	-1	2
							ENSGALG00000016791	SLC9A2	solute carrier family 9 member A2 [Source:NCBI gene;Acc:418719]	1	135300958	135332438	1	1						ENSG00000115616	SLC9A2	2	ortholog_one2one	74.0695	73.5222	100	97.16	1
							ENSGALG00000016792	MFSD9	major facilitator superfamily domain containing 9 [Source:NCBI gene;Acc:418720]	1	135338180	135347201	-1	1						ENSG00000135953	MFSD9	2	ortholog_one2one	59.9349	38.8186	100	86.38	1
							ENSGALG00000051797		novel gene	1	135345082	135345127	-1	1
							ENSGALG00000038936	TMEM182	transmembrane protein 182 [Source:NCBI gene;Acc:418721]	1	135354534	135378734	1	1						ENSG00000170417	TMEM182	2	ortholog_one2one	71.6738	72.9258	100	94.7	1
							ENSGALG00000051186		novel gene	1	135815461	136072684	1	3
							ENSGALG00000050795		novel gene	1	135998303	136042038	-1	2
							ENSGALG00000042484		novel gene	1	136041159	136181751	1	1
							ENSGALG00000048730		novel gene	1	136075220	136075268	-1	1
							ENSGALG00000051254		novel gene	1	136201164	136206674	1	1
							ENSGALG00000054182		novel gene	1	136223868	136229368	-1	1
							ENSGALG00000050019	5S_rRNA	5S ribosomal RNA [Source:RFAM;Acc:RF00001]	1	136225309	136225423	1	1
							ENSGALG00000048602		novel gene	1	136252366	136261040	1	3
							ENSGALG00000033739	POU3F3	POU class 3 homeobox 3 [Source:NCBI gene;Acc:107051987]	1	136262887	136264224	1	1						ENSG00000198914	POU3F3	2	ortholog_one2one	88.764	79	100	100	1
							ENSGALG00000035027		novel gene	1	136264468	136266080	1	2
							ENSGALG00000047670		novel gene	1	136273711	136276075	-1	2
							ENSGALG00000016794	MRPS9	mitochondrial ribosomal protein S9 [Source:NCBI gene;Acc:418723]	1	136338851	136370991	1	2						ENSG00000135972	MRPS9	2	ortholog_one2one	53.277	63.6364	100	77.35	1
							ENSGALG00000016795	TGFBRAP1	transforming growth factor beta receptor associated protein 1 [Source:NCBI gene;Acc:418724]	1	136395103	136422429	-1	2						ENSG00000135966	TGFBRAP1	2	ortholog_one2one	78.3314	78.6047	100	100	1
							ENSGALG00000016796	C1H2ORF49	chromosome 1 open reading frame, human C2orf49 [Source:NCBI gene;Acc:418725]	1	136427099	136441778	1	1						ENSG00000135974	C2orf49	2	ortholog_one2one	61.4108	63.7931	100	100	1
							ENSGALG00000016797	FHL2	four and a half LIM domains 2 [Source:NCBI gene;Acc:418726]	1	136441653	136481145	-1	3	Wu et al 2021	Li et al 2019			may be involved in yellow pigment deposition in chicken skin; a key gene in a network for regulating chicken breast muscle development	ENSG00000115641	FHL2	2	ortholog_one2one	90.3226	90.3226	100	100	1
							ENSGALG00000053982		novel gene	1	136506644	136515337	1	3
							ENSGALG00000046809		novel gene	1	136574847	136577295	-1	1
							ENSGALG00000016799	NCK1	NCK adaptor protein 1 [Source:NCBI gene;Acc:418727]	1	136578371	136660944	1	2						ENSG00000071051	NCK2	2	ortholog_one2one	92.8947	92.8947	100	100	1
							ENSGALG00000043690	ECRG4	chromosome 1 open reading frame, human C2orf40 [Source:NCBI gene;Acc:771055]	1	136717949	136721234	1	1						ENSG00000119147	ECRG4	2	ortholog_one2one	64.2857	48.6486	100	91.26	1
							ENSGALG00000016801	UXS1	UDP-glucuronate decarboxylase 1 [Source:NCBI gene;Acc:418728]	1	136727257	136782858	-1	3						ENSG00000115652	UXS1	2	ortholog_one2one	64.1766	88.9412	100	89.84	1
							ENSGALG00000053603		novel gene	1	136837589	136837696	1	1
							ENSGALG00000016802	LOC771085	pinopsin-like; cTMT-S; cOpn3nM; tmtops2; cOpn3nM-S [Source:NCBI gene;Acc:771085]	1	136882220	136958484	1	2
	E	USH	ROH				ENSGALG00000016809	EDAR	ectodysplasin A receptor [Source:NCBI gene;Acc:428015]	1	137823933	137849975	-1	1	Ng, Li 2018	Houghton et al 2005			required for feather patterning; a key element of the ectodysplasin pathway involved in feather tract development	ENSG00000135960	EDAR	2	ortholog_one2one	84.8214	84.8214	50	100	1
11		RUW; WCR	ROH	f	RUW	ROH	ENSGALG00000049807		novel gene	1	143125846	143128275	1	1
12		USH; USH/RUW	ROH; Fst				ENSGALG00000054051		novel gene	1	160020923	160265273	-1	1
							ENSGALG00000048330		novel gene	1	160408078	160408197	1	1
							ENSGALG00000051328		novel gene	1	160428342	160443157	-1	2
				g	WRC	hapFLK	ENSGALG00000016908	PCDH9	protocadherin 9 [Source:NCBI gene;Acc:418800]	1	160443682	160632766	1	2	Lin et al 2013				involved in avian feather bud formation	ENSG00000184226	PCDH9	13	ortholog_one2many	97.9371	80.5982	100	90.79	1
							ENSGALG00000051147		novel gene	1	160845285	160858744	-1	1
							ENSGALG00000048584		novel gene	1	160888592	160899639	-1	2
							ENSGALG00000051651		novel gene	1	160901941	160903048	1	1
							ENSGALG00000025709	SNORD63	Small nucleolar RNA SNORD63 [Source:RFAM;Acc:RF00154]	1	160909112	160909169	-1	1						ENSG00000206989	SNORD63	5	ortholog_one2many	60.3448	51.4706		0
							ENSGALG00000025709	SNORD63	Small nucleolar RNA SNORD63 [Source:RFAM;Acc:RF00154]	1	160909112	160909169	-1	1						ENSG00000252112	SNORD63	17	ortholog_one2many	46.5517	42.1875		0
							ENSGALG00000030056		novel gene	1	161146747	161147079	1	1						ENSG00000184226	PCDH9	13	ortholog_one2many	91.8182	8.16492	100	55.07
							ENSGALG00000051781		novel gene	1	161175402	161176526	1	1
							ENSGALG00000052244	LOC100857117	uncharacterized LOC100857117 [Source:NCBI gene;Acc:100857117]	1	161382531	161384003	1	1
							ENSGALG00000053906		novel gene	1	161427435	161432462	-1	1
							ENSGALG00000049642		novel gene	1	161568674	161569825	1	1
							ENSGALG00000052974		novel gene	1	161635590	161636837	1	1
							ENSGALG00000047522		novel gene	1	162459409	162462372	1	2
							ENSGALG00000044238		novel gene	1	162627124	162628557	-1	1
							ENSGALG00000050951		novel gene	1	162884718	163084753	1	3
13		USH; USH/RUW	ROH; Fst				ENSGALG00000016937	DIAPH3	diaphanous related formin 3 [Source:NCBI gene;Acc:418824]	1	163718389	163898101	1	3						ENSG00000139734	DIAPH3	13	ortholog_one2one	70.1463	60.2682	100	87.92	1
							ENSGALG00000050284		novel gene	1	164005414	164052714	-1	1
							ENSGALG00000055114		novel gene	1	164092736	164097274	1	1
							ENSGALG00000055132		novel gene	1	164502455	164503903	1	1
							ENSGALG00000051789		novel gene	1	164780489	164780848	-1	1
							ENSGALG00000016941	PCDH17	protocadherin 17 [Source:NCBI gene;Acc:418825]	1	164781979	164862248	-1	2	Lin et al 2013				expressed in the epidermis of interbud region of developing feather buds of the chicken	ENSG00000118946	PCDH17	13	ortholog_one2one	85.0709	88.0069	100	99.15	1
							ENSGALG00000047691		novel gene	1	164909552	164912225	-1	1
							ENSGALG00000054299		novel gene	1	165053643	165075034	1	1
							ENSGALG00000050201		novel gene	1	165118430	165123080	-1	1
							ENSGALG00000048140		novel gene	1	165678025	165683319	-1	1
							ENSGALG00000054094		novel gene	1	165748328	165775978	1	1
							ENSGALG00000050273		novel gene	1	165913116	166013630	1	3
							ENSGALG00000051310		novel gene	1	166086451	166089222	1	1
							ENSGALG00000027756		novel gene	1	166186462	166186625	-1	1
							ENSGALG00000051581		novel gene	1	166310357	166348845	1	1
							ENSGALG00000025658		novel gene	1	166394053	166394123	-1	1						ENSG00000201882		X	ortholog_many2many	69.0141	70		0
							ENSGALG00000025658		novel gene	1	166394053	166394123	-1	1						ENSG00000273885		11	ortholog_many2many	67.6056	68.5714		0
							ENSGALG00000025399		novel gene	1	166394234	166394313	-1	1						ENSG00000201592		X	ortholog_many2many	63.75	63.75		0
							ENSGALG00000025399		novel gene	1	166394234	166394313	-1	1						ENSG00000275146		11	ortholog_many2many	63.75	63.75		0
							ENSGALG00000025399		novel gene	1	166394234	166394313	-1	1						ENSG00000199231		7	ortholog_many2many	57.5	57.5		0
							ENSGALG00000025399		novel gene	1	166394234	166394313	-1	1						ENSG00000199894		4	ortholog_many2many	60	60		0
							ENSGALG00000049968		novel gene	1	166505011	166578851	-1	1
							ENSGALG00000053119		novel gene	1	166702740	166711335	1	2
							ENSGALG00000046853		novel gene	1	166716472	166736824	1	2
							ENSGALG00000016943	OLFM4	olfactomedin 4 [Source:NCBI gene;Acc:418826]	1	166896762	166920965	-1	1						ENSG00000102837	OLFM4	13	ortholog_one2one	53.5787	51.3725	100	88.3	1
							ENSGALG00000051005		novel gene	1	167007732	167018364	-1	1
							ENSGALG00000036258	PCDH8	protocadherin 8 [Source:NCBI gene;Acc:428065]	1	167019707	167023223	1	1	Lin et al 2013				involved in avian feather bud formation	ENSG00000136099	PCDH8	13	ortholog_one2one	68.0361	63.4579	100	100	1
							ENSGALG00000016945	LECT1	leukocyte cell derived chemotaxin 1 [Source:NCBI gene;Acc:395600]	1	167041408	167053133	1	1						ENSG00000136110	CNMD	13	ortholog_one2one	66.8588	69.4611	75	82.38	1
							ENSGALG00000016946	SUGT1	SGT1 homolog, MIS12 kinetochore complex assembly cochaperone [Source:NCBI gene;Acc:418827]	1	167057759	167080491	-1	1						ENSG00000165416	SUGT1	13	ortholog_one2one	76.4526	75.0751	50	87.6	1
							ENSGALG00000016947	ELF1	E74 like ETS transcription factor 1 [Source:NCBI gene;Acc:418828]	1	167082233	167169083	-1	2						ENSG00000120690	ELF1	13	ortholog_one2one	76	76.7367	50	99.79	1
							ENSGALG00000016949	WBP4	WW domain binding protein 4 [Source:NCBI gene;Acc:418829]	1	167168760	167191131	1	1						ENSG00000120688	WBP4	13	ortholog_one2one	49.4975	52.3936	50	77.88	1
							ENSGALG00000016951	MTRF1	mitochondrial translation release factor 1 [Source:NCBI gene;Acc:418830]	1	167195784	167214212	-1	2						ENSG00000120662	MTRF1	13	ortholog_one2one	63.0769	64.4944	100	92.67	1
							ENSGALG00000040808		novel gene	1	167221111	167247253	1	1						ENSG00000172766	NAA16	13	ortholog_one2many	79.2818	33.2176	100	26.72	1
							ENSGALG00000032808	NAA16	N(alpha)-acetyltransferase 16, NatA auxiliary subunit [Source:NCBI gene;Acc:418832]	1	167247673	167276432	1	1						ENSG00000172766	NAA16	13	ortholog_one2many	87.2302	56.1343	100	82.83	1
							ENSGALG00000016954	RGCC	regulator of cell cycle [Source:NCBI gene;Acc:418833]	1	167287899	167297490	1	1						ENSG00000102760	RGCC	13	ortholog_one2one	65.9259	64.9635	100	89.44	1
	F	USH	ROH				ENSGALG00000051442	TSC22D1	TSC22 domain family member 1	1	168741051	168743234	-1	1	Xu et al 2021				candidate gene related to cold tolerance in Chantecler chickens; signal of selective sweep
							ENSGALG00000016972	NUFIP1	NUFIP1, FMR1 interacting protein 1	1	168926223	168950766	-1	1	Xu et al 2021				candidate gene related to cold tolerance in Chantecler chickens; signal of selective sweep	ENSG00000083635	NUFIP1	13	ortholog_one2one	35.1044	37.3737	75	25.93	1
							ENSGALG00000031567	GPALPP1	GPALPP motifs containing 1	1	168950859	168965698	1	1	Xu et al 2021				candidate gene related to cold tolerance in Chantecler chickens; signal of selective sweep	ENSG00000133114	GPALPP1	13	ortholog_one2one	67.7143	69.7059	100	94.37	1
							ENSGALG00000016980	COG3	component of oligomeric golgi complex 3	1	169110180	169141055	1	1	Xu et al 2021				candidate gene related to cold tolerance in Chantecler chickens; signal of selective sweep	ENSG00000136152	COG3	13	ortholog_one2one	87.5152	87.1981	75	98.85	1
	G	USH	ROH				ENSGALG00000017015	RNASEH2B	ribonuclease H2 subunit B	1	171220977	171264767	1	2	Xu et al 2021				candidate gene related to cold tolerance in Chantecler chickens; signal of selective sweep	ENSG00000136104	RNASEH2B	13	ortholog_one2one	57.329	56.4103	100	83.98	1
	H	USH	ROH				ENSGALG00000017077	HSPH1	heat shock protein family H (Hsp110) member 1 [Source:NCBI gene;Acc:418917]	1	176342901	176364943	1	2	Schmid et al 2015				included in a core set of differentially expressed genes responsive to heat stress	ENSG00000120694	HSPH1	13	ortholog_one2one	82.0093	81.8182	100	97.91	1
							ENSGALG00000017106	ATP8A2	ATPase phospholipid transporting 8A2 [Source:NCBI gene;Acc:418936]	1	178053268	178362187	1	2	Schmid et al 2015				regulated in spleen in opposite directions between lines 6 (MD resistant) and 7 (MD susceptible) in response to MDV infection	ENSG00000132932	ATP8A2	13	ortholog_one2one	82.9268	82.9966	25	97.53	1
14		USH; USH/RUW; USH/WCR	ROH; Fst; Fst				ENSGALG00000035461	CHORDC1	cysteine and histidine rich domain containing 1 [Source:NCBI gene;Acc:419009]	1	188868223	188880800	1	1	Walugembe et al 2020	Schmid et al 2015			important gene for growth during stress, associated with post-infection growth rate; included in a core set of differentially expressed genes responsive to heat stress, may modulate HSP90 activity as a function of energy balance	ENSG00000110172	CHORDC1	11	ortholog_one2one	84.29	84.0361	100	100	1
							ENSGALG00000054821	NAALAD2	N-acetylated alpha-linked acidic dipeptidase 2 [Source:NCBI gene;Acc:419010]	1	188891315	188922631	-1	1						ENSG00000077616	NAALAD2	11	ortholog_one2one	74.3243	74.3243	100	67.76	1
							ENSGALG00000017234	FOLH1	folate hydrolase 1 [Source:NCBI gene;Acc:419011]	1	188927712	188953081	-1	1						ENSG00000086205	FOLH1	11	ortholog_one2one	74.4341	74.5333		95.42	1
							ENSGALG00000017235	NOX4	NADPH oxidase 4 [Source:NCBI gene;Acc:419012]	1	189025780	189161699	1	4	Goel et al 2022	Saleh et al 2020	Al-Zghoul et al 2019	Shah et al 2016	upregulated in chicks after hatch in response to heat stress; downregulated in the heart, liver and spleen in thermally manipulated chickens after both cold and heat stress, while being increased or not affected in breast muscles; missense single-nucleotide variant in NOX4 associated with feed conversion ratio in broilers; associated with heat-induced oxidative stress	ENSG00000086991	NOX4	11	ortholog_one2one	69.953	77.3356	100	94.81	1
							ENSGALG00000017237	TYR	tyrosinase [Source:NCBI gene;Acc:373971]	1	189153122	189202896	-1	1	Xu et al 2021	Zhang et al 2010	Chang et al 2006	Shriver et al 2003	candidate gene related to cold tolerance in Chantecler chickens; signal of selective sweep; associated with flesh color; insertion of avian leukosis virus (ALV) in intron 4 causes the recessive white mutation in chickens (at the classical C locus); key gene for skin lightening related to cold adaptation in humans	ENSG00000077498	TYR	11	ortholog_one2one	72.4395	73.535	100	85.45	1
							ENSGALG00000017238	GRM5	glutamate receptor, metabotropic 5 [Source:NCBI gene;Acc:373933]	1	189236711	189484068	1	3	Mastrangelo et al 2021	Jang et al 2014			candidate gene for chicken plumage color; related to dermatological diseases/conditions such as autoimmune vitiligo	ENSG00000168959	GRM5	11	ortholog_one2one	86.6345	88.7789	100	98.91	1
							ENSGALG00000017239	CTSC	cathepsin C [Source:NCBI gene;Acc:419014]	1	189543239	189559491	1	1	Ahn et al 2010				highly expressed in cancerous chicken ovaries	ENSG00000109861	CTSC	11	ortholog_one2one	59.3985	68.2505	100	89.86	1
							ENSGALG00000028018	RAB38	RAB38, member RAS oncogene family [Source:NCBI gene;Acc:428095]	1	189576307	189596533	1	1	Mastrangelo et al 2021				candidate gene for chicken plumage color	ENSG00000123892	RAB38	11	ortholog_one2one	84.9057	85.3081	100	100	1
							ENSGALG00000025285	gga-mir-1657	gga-mir-1657 [Source:miRBase;Acc:MI0007391]	1	189595235	189595328	1	1	Li et al 2012				associated with chicken growth and meat traits
							ENSGALG00000053039		novel gene	1	189756527	189768663	-1	2
							ENSGALG00000047269	TMEM135	transmembrane protein 135 [Source:NCBI gene;Acc:419015]	1	189832689	189999103	-1	1						ENSG00000166575	TMEM135	11	ortholog_one2one	58.3461	83.1878	100	86.51	1
							ENSGALG00000017242	FZD4	frizzled class receptor 4 [Source:NCBI gene;Acc:373887]	1	190012922	190017357	1	1	Davoodi et al 2022				potential candidate gene for plumage color variation in chickens	ENSG00000174804	FZD4	11	ortholog_one2one	94.6667	92.5512	100	100	1
							ENSGALG00000051921		novel gene	1	190055363	190067880	1	1
							ENSGALG00000017244	PRSS23	protease, serine 23 [Source:NCBI gene;Acc:419017]	1	190099704	190104302	-1	1	Xu et al 2021	Li et al 2018			candidate gene related to cold tolerance in Chantecler chickens; signal of selective sweep; associated with body weight	ENSG00000150687	PRSS23	11	ortholog_one2one	86.0215	83.5509	75	100	1
							ENSGALG00000017246	ME3	malic enzyme 3 [Source:NCBI gene;Acc:419019]	1	190149703	190268109	1	3	Xu et al 2021	Li et al 2018	Lynch et al 2015		candidate gene related to cold tolerance in Chantecler chickens; signal of selective sweep; associated with body weight; involved in fat metabolism; related to cold adaptation in woolly mammoths	ENSG00000151376	ME3	11	ortholog_one2one	55.0447	71.3576	50	80.92	1
							ENSGALG00000053106	FAM181B	family with sequence similarity 181 member B [Source:NCBI gene;Acc:101751376]	1	190277967	190279583	-1	1	Xu et al 2021	Li et al 2018			candidate gene related to cold tolerance in Chantecler chickens; signal of selective sweep; associated with body weight	ENSG00000182103	FAM181B	11	ortholog_one2one	29.9256	37.7934	50	84.26	1
							ENSGALG00000037521	PRCP	prolylcarboxypeptidase [Source:NCBI gene;Acc:428096]	1	190297679	190326959	-1	1	Xu et al 2021				candidate gene related to cold tolerance in Chantecler chickens; signal of selective sweep	ENSG00000137509	PRCP	11	ortholog_one2one	66.4596	64.7177	50	87.82	1
							ENSGALG00000000071	DDIAS	DNA damage induced apoptosis suppressor [Source:NCBI gene;Acc:101750305]	1	190327368	190335382	1	2	Xu et al 2021				candidate gene related to cold tolerance in Chantecler chickens; signal of selective sweep
							ENSGALG00000017248	RAB30	RAB30, member RAS oncogene family [Source:NCBI gene;Acc:419020]	1	190343744	190384017	-1	2	Xu et al 2021				candidate gene related to cold tolerance in Chantecler chickens; signal of selective sweep	ENSG00000137502	RAB30	11	ortholog_one2one	98.5222	98.5222	100	100	1
							ENSGALG00000017249	PCF11	PCF11 cleavage and polyadenylation factor subunit [Source:NCBI gene;Acc:419021]	1	190407769	190427144	1	1						ENSG00000165494	PCF11	11	ortholog_one2one	70.7101	70.8778	100	99.51	1
							ENSGALG00000017250	ANKRD42	ankyrin repeat domain 42 [Source:NCBI gene;Acc:772327]	1	190431423	190445874	1	2						ENSG00000137494	ANKRD42	11	ortholog_one2one	59.1549	55.7875	100	89.05	1
							ENSGALG00000037072	CCDC90B	coiled-coil domain containing 90B [Source:NCBI gene;Acc:419023]	1	190445981	190454372	-1	2						ENSG00000137500	CCDC90B	11	ortholog_one2one	72.4138	74.4094	100	86.72	1
							ENSGALG00000045305		novel gene	1	190538523	190550517	-1	1						ENSG00000150672	DLG2	11	ortholog_one2many	98.3516	18.359	100	60.9
							ENSGALG00000041225		novel gene	1	190561287	190630341	-1	2						ENSG00000150672	DLG2	11	ortholog_one2many	81.9444	12.1026	100	58.03
							ENSGALG00000047652		novel gene	1	190729172	190799934	-1	1						ENSG00000150672	DLG2	11	ortholog_one2many	82.7586	12.3077	100	29.03
							ENSGALG00000042992		novel gene	1	190815780	191167322	-1	2						ENSG00000150672	DLG2	11	ortholog_one2many	81.6667	35.1795	100	61.32	1
							ENSGALG00000050598		novel gene	1	190958226	190964711	1	1
							ENSGALG00000051584		novel gene	1	191035242	191049647	1	1
							ENSGALG00000025381		novel gene	1	191380411	191380524	-1	1
							ENSGALG00000051620		novel gene	1	191414106	191417408	-1	1
							ENSGALG00000047140		novel gene	1	191474088	191491431	-1	1
							ENSGALG00000049171		novel gene	1	191518146	191518289	-1	1
							ENSGALG00000014066	TMEM126A	transmembrane protein 126A [Source:NCBI gene;Acc:426392]	1	191533931	191542179	1	5						ENSG00000171202	TMEM126A	11	ortholog_one2many	40.1914	43.0769	100	81.07	1
							ENSGALG00000014066	TMEM126A	transmembrane protein 126A [Source:NCBI gene;Acc:426392]	1	191533931	191542179	1	5						ENSG00000171204	TMEM126B	11	ortholog_one2many	25.8373	23.4783	100	0
							ENSGALG00000037520	CCDC89	coiled-coil domain containing 89 [Source:NCBI gene;Acc:426393]	1	191549710	191552051	-1	1						ENSG00000179071	CCDC89	11	ortholog_one2one	43.9891	43.0481	100	85.13	1
							ENSGALG00000032681	SYTL2	synaptotagmin like 2 [Source:NCBI gene;Acc:426394]	1	191554511	191595817	-1	2						ENSG00000137501	SYTL2	11	ortholog_one2one	59.9073	23.0907	100	53.33
							ENSGALG00000013247	CCDC83	coiled-coil domain containing 83 [Source:NCBI gene;Acc:425232]	1	191609238	191627294	1	2						ENSG00000150676	CCDC83	11	ortholog_one2one	37.2881	21.3075	100	44.79
							ENSGALG00000039037	PICALM	phosphatidylinositol binding clathrin assembly protein [Source:NCBI gene;Acc:425991]	1	191633098	191693907	-1	1						ENSG00000073921	PICALM	11	ortholog_one2one	93.7603	87.5767	75	92.75	1
							ENSGALG00000043383		novel gene	1	191707498	191716146	-1	1
							ENSGALG00000014060	EED	embryonic ectoderm development [Source:NCBI gene;Acc:426381]	1	191746049	191761996	1	1						ENSG00000074266	EED	11	ortholog_one2one	95.7399	96.8254	50	100	1
							ENSGALG00000054018		novel gene	1	191766800	191769405	-1	1
							ENSGALG00000001823	HIKESHI	Hikeshi, heat shock protein nuclear import factor [Source:NCBI gene;Acc:427034]	1	191772902	191781820	-1	1						ENSG00000149196	HIKESHI	11	ortholog_one2one	86.2944	86.2944		100	1
							ENSGALG00000037819		novel gene	1	191809016	191813781	-1	1
							ENSGALG00000039029	TAS2R4	taste receptor type 2 member 40-like [Source:NCBI gene;Acc:101747503]	1	192365090	192366025	1	1						ENSG00000127364	TAS2R4	7	ortholog_one2one	28.2958	29.4314		76.49	1
							ENSGALG00000049023		novel gene	1	193228381	193229388	1	1
							ENSGALG00000033966	TENM4	teneurin transmembrane protein 4 [Source:NCBI gene;Acc:395406]	1	193461898	193803700	1	1						ENSG00000149256	TENM4	11	ortholog_one2one	93.4924	93.3911	50	98.82	1
							ENSGALG00000048422		novel gene	1	193479637	193483446	-1	1
							ENSGALG00000017262	NARS2	asparaginyl-tRNA synthetase 2, mitochondrial (putative) [Source:NCBI gene;Acc:419026]	1	193877713	193930403	1	2	Xu et al 2021				candidate gene related to cold tolerance in Chantecler chickens; signal of selective sweep	ENSG00000137513	NARS2	11	ortholog_one2one	75.523	75.6813	75	87.7	1
							ENSGALG00000052390		novel gene	1	193932006	193933764	1	1
							ENSGALG00000054619	GAB2	GRB2 associated binding protein 2 [Source:NCBI gene;Acc:419027]	1	193942684	194025658	1	2						ENSG00000033327	GAB2	11	ortholog_one2one	77.8267	78.4024	100	99.37	1
							ENSGALG00000047418		novel gene	1	194037258	194046393	1	2
							ENSGALG00000048893		novel gene	1	194058234	194070589	1	2
							ENSGALG00000052684		novel gene	1	194147757	194175070	-1	1						ENSG00000197157	SND1	7	ortholog_one2many	60.1078	24.5055		34.45
							ENSGALG00000052706	LOC100857685	uncharacterized LOC100857685 [Source:NCBI gene;Acc:100857685]	1	194206965	194214636	-1	3
							ENSGALG00000051323		novel gene	1	194212595	194240335	1	1
							ENSGALG00000048028		novel gene	1	194246006	194247721	1	1
							ENSGALG00000035007	USP35	ubiquitin specific peptidase 35 [Source:NCBI gene;Acc:419030]	1	194252394	194279388	-1	3						ENSG00000118369	USP35	11	ortholog_one2one	56.2721	62.5737	100	89.64	1
							ENSGALG00000017268	KCTD21	potassium channel tetramerization domain containing 21 [Source:NCBI gene;Acc:428098]	1	194285089	194285891	1	1						ENSG00000188997	KCTD21	11	ortholog_one2one	91.4397	90.3846	100	100	1
							ENSGALG00000019042	ALG8	ALG8, alpha-1,3-glucosyltransferase [Source:NCBI gene;Acc:428097]	1	194292601	194303042	1	3						ENSG00000159063	ALG8	11	ortholog_one2one	70.0758	70.3422	100	97.06	1
							ENSGALG00000029172	NDUFC2	NADH dehydrogenase (ubiquinone) 1, subcomplex unknown, 2, 14.5kDa [Source:NCBI gene;Acc:404751]	1	194303527	194307071	1	2						ENSG00000151366	NDUFC2	11	ortholog_one2many	50.9091	47.0588	100	0	1
							ENSGALG00000029172	NDUFC2	NADH dehydrogenase (ubiquinone) 1, subcomplex unknown, 2, 14.5kDa [Source:NCBI gene;Acc:404751]	1	194303527	194307071	1	2						ENSG00000259112	NDUFC2-KCTD14	11	ortholog_one2many	43.6364	35.8209	75	0	1
							ENSGALG00000052452		novel gene	1	194308712	194309570	-1	1						ENSG00000151365	THRSP	11	ortholog_one2many	22.4138	26.7123	100	0
							ENSGALG00000042944	LOC101748650	protein SOGA2-like [Source:NCBI gene;Acc:101748650]	1	194312916	194313335	1	1
							ENSGALG00000035803	THRSP	thyroid hormone responsive [Source:NCBI gene;Acc:404755]	1	194317270	194318711	1	1	Cogburn et al 2020	Ren et al 2017	d'André Hirwa et al 2010	Wang et al 2004	key transcriptional regulator in lipogenesis and thermogenesis in hatchling chicks; regulated by estrogen and involved in the estrogen regulation network in chicken; plays important roles in chicken growth and fat deposition; polymorphism in THRSP is associated with growth and fat traits; associated with abdominal fat traits	ENSG00000151365	THRSP	11	ortholog_one2many	26.3566	23.2877		0
							ENSGALG00000055000	KCTD14	potassium channel tetramerization domain containing 14 [Source:NCBI gene;Acc:419029]	1	194325559	194330461	1	1						ENSG00000151364	KCTD14	11	ortholog_one2one	51.8519	49.4118	100	89.81	1
							ENSGALG00000000091	INTS4	integrator complex subunit 4 [Source:NCBI gene;Acc:419028]	1	194331748	194363395	1	2						ENSG00000149262	INTS4	11	ortholog_one2one	89.9897	90.5504	100	97.26	1
							ENSGALG00000041949	AAMDC	adipogenesis associated, Mth938 domain containing [Source:NCBI gene;Acc:425610]	1	194367094	194374727	-1	4						ENSG00000087884	AAMDC	11	ortholog_one2one	66.0377	86.0656	100	90.53	1
							ENSGALG00000039068	RSF1	remodeling and spacing factor 1 [Source:NCBI gene;Acc:426483]	1	194375025	194427283	1	2						ENSG00000048649	RSF1	11	ortholog_one2one	69.8276	67.4532	75	99.7	1
							ENSGALG00000008574	CLNS1A	chloride nucleotide-sensitive channel 1A [Source:NCBI gene;Acc:425500]	1	194436252	194446714	1	1						ENSG00000074201	CLNS1A	11	ortholog_one2one	80.2521	80.5907	100	100	1
							ENSGALG00000048564	gga-mir-12215	gga-mir-12215 [Source:miRBase;Acc:MI0040665]	1	194436261	194436325	1	1
							ENSGALG00000031734	AQP11	aquaporin 11 [Source:NCBI gene;Acc:426725]	1	194448531	194462713	-1	1	Isokpehi et al 2009				a possible target in the pathophysiology of neurodegenerative disorders	ENSG00000178301	AQP11	11	ortholog_one2one	38.0769	36.5314	100	15.14	1
							ENSGALG00000054093		novel gene	1	194462773	194478241	1	1
							ENSGALG00000000681	PAK1	p21 (RAC1) activated kinase 1 [Source:NCBI gene;Acc:419083]	1	194484628	194551701	1	2						ENSG00000149269	PAK1	11	ortholog_one2one	94.4853	94.3119	75	78.32	1
							ENSGALG00000000690	GDPD4	glycerophosphodiester phosphodiesterase domain containing 4 [Source:NCBI gene;Acc:419084]	1	194560365	194594269	1	1						ENSG00000178795	GDPD4	11	ortholog_one2one	41.0345	45.7692	100	66.07	1
							ENSGALG00000031450	MYO7A	myosin VIIA [Source:NCBI gene;Acc:419085]	1	194597369	194675601	-1	2	Zhang et al 2012				signal of of selective sweep; possibly an important gene for abdominal fat deposition in broilers	ENSG00000137474	MYO7A	11	ortholog_one2one	88.9143	87.6298	100	98.72	1
							ENSGALG00000049424		novel gene	1	194696833	194698283	-1	2
							ENSGALG00000040478	CAPN5	calpain 5 [Source:NCBI gene;Acc:419086]	1	194700308	194747859	-1	1	Ayers et al 2015				a candidate gonadal sex differentiation gene that play an important role in the developing ovaries	ENSG00000149260	CAPN5	11	ortholog_one2one	79.2512	79.375	100	100	1
							ENSGALG00000000755	ACER3	alkaline ceramidase 3 [Source:NCBI gene;Acc:419087]	1	194764118	194819371	-1	1						ENSG00000078124	ACER3	11	ortholog_one2one	74.1573	74.1573	100	92.73	1
							ENSGALG00000000761	TSKU	tsukushi, small leucine rich proteoglycan [Source:NCBI gene;Acc:419088]	1	194859310	194874075	-1	1	Kumar et al 2020	Kumar et al 2019			highly involved in adaptation of chickens into diverse climatic conditions	ENSG00000182704	TSKU	11	ortholog_one2one	50.9485	53.2578	100	85.37	1
							ENSGALG00000000808	GUCY2D	guanylate cyclase 2D, retinal [Source:NCBI gene;Acc:419089]	1	194959884	194997527	1	1	Karan et al 2010				associated with an early onset blinding disorder
							ENSGALG00000028325		novel gene	1	194988574	194988646	-1	1
							ENSGALG00000051646		novel gene	1	195025744	195025781	-1	1
							ENSGALG00000000818	LRRC32	leucine rich repeat containing 32 [Source:NCBI gene;Acc:428121]	1	195032674	195039220	1	1
							ENSGALG00000038551		novel gene	1	195122972	195127235	-1	1						ENSG00000158636	EMSY	11	ortholog_one2one	62.8866	9.12491	100	66.38
							ENSGALG00000047223		novel gene	1	195127100	195133670	-1	1
							ENSGALG00000052067		novel gene	1	195129138	195132350	-1	1
							ENSGALG00000000830		novel gene	1	195145039	195161469	-1	1
							ENSGALG00000028556		novel gene	1	195149253	195149430	-1	1
							ENSGALG00000000838	THAP12	THAP domain containing 12 [Source:NCBI gene;Acc:428122]	1	195171182	195183627	1	1						ENSG00000137492	THAP12	11	ortholog_one2one	73.5129	86.071	100	100	1
							ENSGALG00000047905		novel gene	1	195191292	195197515	1	1
							ENSGALG00000047874		novel gene	1	195220333	195220393	1	1
							ENSGALG00000000839	WNT11	Wnt family member 11 [Source:NCBI gene;Acc:395562]	1	195315169	195341425	1	1	Yang et al 2019	Wang et al 2019	Geetha-Loganathan et al 2014	Morosan-Puopolo et al 2014	a promising candidate gene for feathered-leg trait in chickens; expressed according to the molting cycle; involved in facial morphogenesis in chicken embryos; required for dense dermis and subsequent cutaneous appendage formation	ENSG00000085741	WNT11	11	ortholog_one2one	85.0283	85.0283	75	75.83	1
							ENSGALG00000000845	UVRAG	UV radiation resistance associated [Source:NCBI gene;Acc:419091]	1	195484990	195565945	-1	3	Mou et al 2011				a sequence between WNT11 and UVRAG contains conserved non-coding elements and is inserted on GGA3 in naked neck chickens causing the increased GDF7 (BMP12) expression in skin of chick embryos via a long-range (>260 kb downstream of GDF7) cis-regulatory effect	ENSG00000198382	UVRAG	11	ortholog_one2one	78.7836	79.6853	50	98.55	1
							ENSGALG00000000871	ART1	ADP-ribosyltransferase 1 [Source:NCBI gene;Acc:429485]	1	195574183	195575079	-1	1						ENSG00000129744	ART1	11	ortholog_one2many	42.6175	38.8379		0
							ENSGALG00000027166	ART7B	GPI-anchored ADP-ribosyltransferase [Source:NCBI gene;Acc:428124]	1	195577182	195579267	-1	1						ENSG00000129744	ART1	11	ortholog_one2many	45.3642	41.896		0
							ENSGALG00000028988	ART7C	erythroblast NAD--arginine ADP-ribosyltransferase-like [Source:NCBI gene;Acc:428125]	1	195581771	195583012	1	1						ENSG00000129744	ART1	11	ortholog_one2many	40.3333	37.0031		0
							ENSGALG00000006443	ART1L2	mono(ADP-ribosyl)transferase 1; MADPRT1 [Source:NCBI gene;Acc:428123]	1	195587654	195590524	1	1						ENSG00000129744	ART1	11	ortholog_one2many	25.3235	41.896		0
							ENSGALG00000000868	RNF121	ring finger protein 175 [Source:NCBI gene;Acc:419092]	1	195591204	195602075	-1	2						ENSG00000137522	RNF121	11	ortholog_one2one	86.6071	88.9908	25	92.04	1
							ENSGALG00000017493	XNDC1N	Xrcc1 N-terminal domain containing 1 [Source:NCBI gene;Acc:100857925]	1	195602594	195605798	1	1						ENSG00000289716	XNDC1N-ZNF705EP-ALG1L9P	11	ortholog_one2many	25.6	35.6877	25	48.46
							ENSGALG00000017493	XNDC1N	Xrcc1 N-terminal domain containing 1 [Source:NCBI gene;Acc:100857925]	1	195602594	195605798	1	1						ENSG00000254469	XNDC1N	11	ortholog_one2many	30.4	48.7179	25	55.71	1
							ENSGALG00000001258	NUMA1	nuclear mitotic apparatus protein 1 [Source:NCBI gene;Acc:768717]	1	195605956	195618448	-1	2						ENSG00000137497	NUMA1	11	ortholog_one2one	51.3477	54.0426	50	94.77	1
							ENSGALG00000051202	LOC107052453	leucine-rich repeat-containing protein 51-like; LRRC51 [Source:NCBI gene;Acc:107052453]	1	195622148	195623937	1	1						ENSG00000184154	LRRC51	11	ortholog_one2one	23.75	39.5833	50	40.43
							ENSGALG00000050119	LAMTOR1	late endosomal/lysosomal adaptor, MAPK and MTOR activator 1 [Source:NCBI gene;Acc:100857186]	1	195624139	195629416	-1	1						ENSG00000149357	LAMTOR1	11	ortholog_one2one	84.472	84.472	100	99.31	1
							ENSGALG00000035375	LRTOMT	leucine rich transmembrane and O-methyltransferase domain containing [Source:NCBI gene;Acc:100857436]	1	195632213	195634015	1	1						ENSG00000284844	TOMT	11	ortholog_one2many	63.7066	63.9535	75	99.7	1
							ENSGALG00000035375	LRTOMT	leucine rich transmembrane and O-methyltransferase domain containing [Source:NCBI gene;Acc:100857436]	1	195632213	195634015	1	1						ENSG00000284922	LRTOMT	11	ortholog_one2many	63.7066	56.701	50	94.07	1
							ENSGALG00000032499	ANAPC15	anaphase promoting complex subunit 15 [Source:NCBI gene;Acc:100857405]	1	195634141	195636411	-1	1						ENSG00000110200	ANAPC15	11	ortholog_one2one	94.2149	94.2149	50	99.51	1
							ENSGALG00000049220		novel gene	1	195648859	195651062	-1	1
							ENSGALG00000053132	WDR73	WD repeat domain 73 [Source:NCBI gene;Acc:425698]	1	195654498	195660381	1	1
							ENSGALG00000051400		novel gene	1	195689244	195693062	1	2
							ENSGALG00000017302	SLCO2B1	solute carrier organic anion transporter family member 2B1 [Source:NCBI gene;Acc:419051]	1	195701721	195741913	1	2						ENSG00000137491	SLCO2B1	11	ortholog_one2one	52.187	48.8011		69.11	1
15		OMF; USH	ROH				ENSGALG00000042657	WNT3A	Wnt family member 3A [Source:NCBI gene;Acc:395396]	2	2551903	2634749	-1	3	Ji et al 2021	Yang et al 2019	Ng, Li 2018		can be related to the increased feather follicle density of thigh skin; a promising candidate gene for feathered-leg trait in chickens; involved in radial, bilaterally symmetric, and asymmetric branching patterns	ENSG00000154342	WNT3A	1	ortholog_one2one	77.9255	83.2386	100	27.84	1
							ENSGALG00000027333	gga-mir-6713	gga-mir-6713 [Source:miRBase;Acc:MI0022535]	2	2574977	2575086	-1	1
							ENSGALG00000005401	WNT9A	Wnt family member 9A [Source:NCBI gene;Acc:395829]	2	2665702	2717022	1	1	Guo et al 2020	Lu et al 2012			associated with tibia length; associated with chicken carcass traits	ENSG00000143816	WNT9A	1	ortholog_one2one	59.0457	81.3699	75	78.83	1
							ENSGALG00000051609		novel gene	2	2949807	2957303	-1	1
							ENSGALG00000052989		novel gene	2	3063012	3108049	1	1
							ENSGALG00000005412	SNAP47	synaptosome associated protein 47 [Source:NCBI gene;Acc:420399]	2	3278997	3314408	-1	6						ENSG00000143740	SNAP47	1	ortholog_one2one	54.8807	60.3819	75	86.43	1
							ENSGALG00000005417	JMJD4	jumonji domain containing 4 [Source:NCBI gene;Acc:420400]	2	3303811	3312840	1	1						ENSG00000081692	JMJD4	1	ortholog_one2one	58.5882	59.7122	75	89.76	1
							ENSGALG00000005430	ALS2CL	ALS2 C-terminal like [Source:NCBI gene;Acc:428401]	2	3313209	3355141	-1	3						ENSG00000178038	ALS2CL	3	ortholog_one2one	53.0133	54.4596	50	75.26	1
							ENSGALG00000046808	gga-mir-1639	gga-mir-1639 [Source:miRBase;Acc:MI0007371]	2	3347114	3347185	-1	1
							ENSGALG00000046998		novel gene	2	3350855	3353099	1	1
							ENSGALG00000053965		novel gene	2	3360014	3387200	1	1
							ENSGALG00000053109		novel gene	2	3374502	3382761	-1	1
							ENSGALG00000005448	MYL3	myosin, light chain 3, alkali; ventricular, skeletal, slow [Source:NCBI gene;Acc:396067]	2	3512686	3549349	-1	2						ENSG00000160808	MYL3	3	ortholog_one2one	81.4433	81.0256	75	4.81	1
							ENSGALG00000048014		novel gene	2	3589055	3590383	-1	1
							ENSGALG00000005476	PTH2R	parathyroid hormone 2 receptor [Source:NCBI gene;Acc:420401]	2	3652705	3758795	1	2	Ren et al 2020				an indel associated with chicken growth and carcass traits	ENSG00000160801	PTH1R	3	ortholog_one2one	76.7658	69.6459	75	16.22	1
							ENSGALG00000021798	gga-mir-460a	gga-mir-460a [Source:miRBase;Acc:MI0004998]	2	3746348	3746437	1	1
							ENSGALG00000052167		novel gene	2	3870735	3870776	1	1
							ENSGALG00000005487	CCDC12	coiled-coil domain containing 12 [Source:NCBI gene;Acc:420402]	2	3896895	3930891	-1	3
							ENSGALG00000025201	gga-mir-1706	gga-mir-1706 [Source:miRBase;Acc:MI0007441]	2	3910161	3910234	-1	1
							ENSGALG00000039120	NBEAL2	neurobeachin like 2 [Source:NCBI gene;Acc:425984]	2	3930912	3957545	1	3						ENSG00000160796	NBEAL2	3	ortholog_one2one	61.0188	61.329	100	92.82	1
							ENSGALG00000043906	CHDSD	chicken D-serine dehydratase [Source:NCBI gene;Acc:100499421]	2	3958454	3963878	1	1
							ENSGALG00000044874	TNFRSF14	tumor necrosis factor receptor superfamily, member 14 [Source:NCBI gene;Acc:420403]	2	3966061	3968522	1	1						ENSG00000104689	TNFRSF10A	8	ortholog_many2many	10.5096	7.05128		0
							ENSGALG00000044874	TNFRSF14	tumor necrosis factor receptor superfamily, member 14 [Source:NCBI gene;Acc:420403]	2	3966061	3968522	1	1						ENSG00000186891	TNFRSF18	1	ortholog_many2many	4.14013	5.39419		0
							ENSGALG00000044874	TNFRSF14	tumor necrosis factor receptor superfamily, member 14 [Source:NCBI gene;Acc:420403]	2	3966061	3968522	1	1						ENSG00000173530	TNFRSF10D	8	ortholog_many2many	7.32484	5.95855		0
							ENSGALG00000044874	TNFRSF14	tumor necrosis factor receptor superfamily, member 14 [Source:NCBI gene;Acc:420403]	2	3966061	3968522	1	1						ENSG00000120889	TNFRSF10B	8	ortholog_many2many	8.9172	6.36364		0
							ENSGALG00000044874	TNFRSF14	tumor necrosis factor receptor superfamily, member 14 [Source:NCBI gene;Acc:420403]	2	3966061	3968522	1	1						ENSG00000173535	TNFRSF10C	8	ortholog_many2many	2.54777	3.0888		0
							ENSGALG00000044874	TNFRSF14	tumor necrosis factor receptor superfamily, member 14 [Source:NCBI gene;Acc:420403]	2	3966061	3968522	1	1						ENSG00000111321	LTBR	12	ortholog_many2many	7.64331	5.51724		0
							ENSGALG00000044874	TNFRSF14	tumor necrosis factor receptor superfamily, member 14 [Source:NCBI gene;Acc:420403]	2	3966061	3968522	1	1						ENSG00000139193	CD27	12	ortholog_many2many	5.41401	6.53846		0
							ENSGALG00000044874	TNFRSF14	tumor necrosis factor receptor superfamily, member 14 [Source:NCBI gene;Acc:420403]	2	3966061	3968522	1	1	Slawinska et al 2016				involved in immune response	ENSG00000157873	TNFRSF14	1	ortholog_many2many	4.14013	4.59364		0
							ENSGALG00000042051	SETD2	SET domain containing 2 [Source:NCBI gene;Acc:420404]	2	3969529	4022831	-1	2	Zhang et al 2015				candidate marker that may influence meat quality traits in chicken	ENSG00000181555	SETD2	3	ortholog_one2one	66.627	65.5616	100	97.53	1
							ENSGALG00000005517	KIF9	kinesin family member 9 [Source:NCBI gene;Acc:420405]	2	4025276	4046080	-1	2						ENSG00000088727	KIF9	3	ortholog_one2one	57.3892	58.9873	75	81.79	1
	I	USH	ROH				ENSGALG00000006362	HTR5A	5-hydroxytryptamine receptor 5A	2	7796809	7798633	1	1	Xu et al 2021				candidate gene related to cold tolerance in Chantecler chickens; signal of selective sweep	ENSG00000157219	HTR5A	7	ortholog_one2one	78.6517	78.4314	100	90.77	1
16		OMF; OMF/USH	ROH; Fst				ENSGALG00000008591	CACNB2	calcium voltage-gated channel auxiliary subunit beta 2 [Source:NCBI gene;Acc:428420]	2	19119896	19343839	-1	4						ENSG00000165995	CACNB2	10	ortholog_one2one	91.4992	89.697	100	100	1
							ENSGALG00000008602	SLC39A12	solute carrier family 39 member 12 [Source:NCBI gene;Acc:420514]	2	19370281	19404271	-1	3						ENSG00000148482	SLC39A12	10	ortholog_one2one	62.2507	63.2417	100	97.03	1
							ENSGALG00000053366		novel gene	2	19420130	19423584	-1	1
							ENSGALG00000028357	LOC428421	macrophage mannose receptor 1-like; MMR1L2; MRC1L-E [Source:NCBI gene;Acc:428421]	2	19428947	19462031	-1	1						ENSG00000260314	MRC1	10	ortholog_one2many	48.0916	47.5962	100	4.77	1
							ENSGALG00000027765	LOC771876	macrophage mannose receptor 1-like [Source:NCBI gene;Acc:771876]	2	19463738	19494337	-1	2						ENSG00000260314	MRC1	10	ortholog_one2many	48.4076	41.7582	100	0	1
							ENSGALG00000008638	MMR1L3	macrophage mannose receptor 1-like 3 [Source:NCBI gene;Acc:420515]	2	19497094	19526728	-1	1	Liu et al 2022				correlated with the egg-laying rate	ENSG00000260314	MRC1	10	ortholog_one2many	52.2261	50.7555	100	11.44	1
							ENSGALG00000028304	MMR1L4	macrophage mannose receptor 1-like 4 [Source:NCBI gene;Acc:771888]	2	19542337	19568271	-1	1						ENSG00000260314	MRC1	10	ortholog_one2many	50.4144	50.1374	100	3.91	1
							ENSGALG00000008629	MRC1	mannose receptor C-type 1 [Source:NCBI gene;Acc:420516]	2	19573334	19621981	-1	1	Kraaij et al 2020				marker for antigen presentation expressed on primary chicken monocytes	ENSG00000260314	MRC1	10	ortholog_one2many	62.2085	62.294	100	74.54	1
							ENSGALG00000035287	STAM	signal transducing adaptor molecule [Source:NCBI gene;Acc:420517]	2	19642963	19659497	-1	2						ENSG00000136738	STAM	10	ortholog_one2one	88.5057	85.5556	100	98.73	1
							ENSGALG00000055020		novel gene	2	19674920	19677594	1	1
							ENSGALG00000008659	HACD1	3-hydroxyacyl-CoA dehydratase 1 [Source:NCBI gene;Acc:420518]	2	19682112	19693882	1	1						ENSG00000165996	HACD1	10	ortholog_one2one	81.2245	69.0972	75	100	1
							ENSGALG00000008677	VIM	vimentin [Source:NCBI gene;Acc:420519]	2	19700327	19802856	-1	2	Venkatesan et al 2016				molecular marker of all chicken taste buds in whole mount tissue	ENSG00000026025	VIM	10	ortholog_one2one	88.2609	87.1245	100	100	1
							ENSGALG00000008671	ST8SIA6	ST8 alpha-N-acetyl-neuraminide alpha-2,8-sialyltransferase 6 [Source:NCBI gene;Acc:414335]	2	19733122	19771927	1	3						ENSG00000148488	ST8SIA6	10	ortholog_one2one	63.5678	63.5678	100	75.95	1
							ENSGALG00000025240	gga-mir-1661	gga-mir-1661 [Source:miRBase;Acc:MI0007395]	2	19801206	19801266	-1	1
							ENSGALG00000008686	TRDMT1	tRNA aspartic acid methyltransferase 1 [Source:NCBI gene;Acc:420520]	2	19816795	19845645	1	3						ENSG00000107614	TRDMT1	10	ortholog_one2one	66.5829	67.7749	75	92.5	1
							ENSGALG00000008704	CUBN	cubilin [Source:NCBI gene;Acc:420523]	2	19855448	19994614	1	1						ENSG00000107611	CUBN	10	ortholog_one2one	59.4386	59.6191	100	93.23	1
							ENSGALG00000040891	RSU1	Ras suppressor protein 1 [Source:NCBI gene;Acc:420524]	2	19999990	20097489	1	1						ENSG00000148484	RSU1	10	ortholog_one2one	96.0289	96.0289	100	100	1
							ENSGALG00000032554	C1QL3	complement C1q like 3 [Source:NCBI gene;Acc:771966]	2	20120548	20125233	1	1						ENSG00000165985	C1QL3	10	ortholog_one2one	98.8235	98.8235	100	100	1
							ENSGALG00000008728	PTER	phosphotriesterase related [Source:NCBI gene;Acc:420525]	2	20127432	20147266	-1	2						ENSG00000165983	PTER	10	ortholog_one2one	73.639	73.639	100	100	1
							ENSGALG00000049033		novel gene	2	20226034	20234925	1	1
							ENSGALG00000008739	MINDY3	family with sequence similarity 188 member A [Source:NCBI gene;Acc:420526]	2	20283219	20330243	1	1						ENSG00000148481	MINDY3	10	ortholog_one2one	86.9663	86.9663	100	88.79	1
							ENSGALG00000008747	ITGA8	integrin subunit alpha 8 [Source:NCBI gene;Acc:396225]	2	20336331	20435530	1	3	Malila et al 2021	Sun et al 2020			may be associated with wooden breast myopathy in broilers; may be involved in egg production in laying ducks	ENSG00000077943	ITGA8	10	ortholog_one2one	69.052	69.8965	100	93.91	1
							ENSGALG00000047520		novel gene	2	20440420	20441969	1	1
							ENSGALG00000052774		novel gene	2	20471091	20478716	-1	1
							ENSGALG00000008764	FAM171A1	family with sequence similarity 171, member A1 [Source:NCBI gene;Acc:420528]	2	20492485	20575251	1	2						ENSG00000148468	FAM171A1	10	ortholog_one2one	80.3333	81.236	100	100	1
							ENSGALG00000008791	NMT2	N-myristoyltransferase 2 [Source:NCBI gene;Acc:420529]	2	20585985	20613422	1	1						ENSG00000152465	NMT2	10	ortholog_one2one	94.3775	94.3775	100	100	1
							ENSGALG00000008794	RPP38	ribonuclease P/MRP subunit p38 [Source:NCBI gene;Acc:420530]	2	20616815	20619955	-1	3						ENSG00000152464	RPP38	10	ortholog_one2one	43.0723	50.53	100	92.49	1
							ENSGALG00000019663	ACBD7	acyl-CoA binding domain containing 7 [Source:NCBI gene;Acc:420531]	2	20619979	20622930	1	2	Bohannon-Stewart et al 2014				potential regulatory gene in abdominal adipose tissue of broiler	ENSG00000176244	ACBD7	10	ortholog_one2one	79.5455	79.5455	75	100	1
							ENSGALG00000043833	OLAH	oleoyl-ACP hydrolase [Source:NCBI gene;Acc:420532]	2	20623118	20628042	-1	1						ENSG00000152463	OLAH	10	ortholog_one2one	40.0763	39.6226	50	44.42	1
							ENSGALG00000008813	CROT	carnitine O-octanoyltransferase [Source:NCBI gene;Acc:420533]	2	20644330	20664067	1	1	Shao et al 2019				fatty acid oxidation-regulatory gene	ENSG00000005469	CROT	7	ortholog_one2one	67.1569	67.1569	25	100	1
							ENSGALG00000008912	ABCB1	ATP-binding cassette, sub-family B (MDR/TAP), member 1-like A [Source:NCBI gene;Acc:420534]	2	20665075	20706383	-1	1						ENSG00000085563	ABCB1	7	ortholog_one2one	70.1469	70.8594	100	16.71	1
							ENSGALG00000053916	ABCB1	ATP binding cassette subfamily B member 1 [Source:NCBI gene;Acc:395712]	2	20712045	20753904	-1	1						ENSG00000005471	ABCB4	7	ortholog_one2one	70.8075	71.3057	100	86.54	1
							ENSGALG00000008954	RUNDC3B	RUN domain containing 3B [Source:NCBI gene;Acc:420535]	2	20768642	20810312	1	5						ENSG00000105784	RUNDC3B	7	ortholog_one2one	77.7302	79.6053	75	93	1
17		WCR; OMF WCR	ROH; hapFLK	h	WCR	ROH	ENSGALG00000010708	ICA1	islet cell autoantigen 1 [Source:NCBI gene;Acc:420581]	2	24954107	25024569	-1	2	Talebi et al 2020				located within ROH island among commercial lines; overlapped with QTL related to eggshell color	ENSG00000003147	ICA1	7	ortholog_one2one	52.8106	73.913	100	69.89	1
							ENSGALG00000050880		novel gene	2	25042112	25052937	1	1
							ENSGALG00000010711	NXPH1	neurexophilin 1 [Source:NCBI gene;Acc:420582]	2	25087512	25222398	1	2	Liu et al 2013				potential candidate marker for sperm storage in chicken sperm storage tubules; highly conserved in chicken, mammals and other species	ENSG00000122584	NXPH1	7	ortholog_one2one	96.31	96.31	100	100	1
							ENSGALG00000050930		novel gene	2	25350589	25357088	1	2
							ENSGALG00000054716		novel gene	2	25362772	25368914	1	1
							ENSGALG00000050841		novel gene	2	25543150	25554298	-1	1
							ENSGALG00000053164		novel gene	2	25649973	25652063	-1	1
							ENSGALG00000043637		novel gene	2	25813055	25858502	1	1
							ENSGALG00000049104		novel gene	2	25977713	26003083	1	1
							ENSGALG00000025999	NDUFA4	NDUFA4, mitochondrial complex associated [Source:NCBI gene;Acc:772135]	2	26015143	26019015	-1	2	Fedorova et al 2022	Schmid et al 2015			candidate gene presumably associated with adaptation to low temperatures in RW chickens; signal of selective sweep; regulated in spleen in opposite directions between lines 6 (MD resistant) and 7 (MD susceptible) in response to MDV infection	ENSG00000189043	NDUFA4	7	ortholog_one2one	54.1667	64.1975	100	84.9	1
							ENSGALG00000038041	PHF14	PHD finger protein 14 [Source:NCBI gene;Acc:420583]	2	26038888	26193651	1	1						ENSG00000106443	PHF14	7	ortholog_one2one	91.9069	87.4473	100	99.08	1
							ENSGALG00000051980		novel gene	2	26260949	26285776	-1	2						ENSG00000005108	THSD7A	7	ortholog_one2many	80.7851	23.5969	100	66.2
							ENSGALG00000010718	THSD7A	thrombospondin type 1 domain containing 7A [Source:NCBI gene;Acc:420585]	2	26286162	26491943	-1	2						ENSG00000005108	THSD7A	7	ortholog_one2many	78.6751	52.3235	100	77.62	1
							ENSGALG00000035140	TMEM106B	transmembrane protein 106B [Source:NCBI gene;Acc:420586]	2	26570971	26585564	1	2						ENSG00000106460	TMEM106B	7	ortholog_one2one	85.9712	87.2263	100	99.59	1
							ENSGALG00000046693		novel gene	2	26615177	26639900	-1	1						ENSG00000146530	VWDE	7	ortholog_one2one	72.7273	7.54717	100	53.5
							ENSGALG00000010722	LOC395159	Schwann cell-specific EGF-like repeat autocrine factor; SERAF [Source:NCBI gene;Acc:395159]	2	26619867	26630325	1	2
							ENSGALG00000042443		novel gene	2	26647211	26670962	-1	1
							ENSGALG00000049453		novel gene	2	26691877	26727278	1	2
							ENSGALG00000010770	SCIN	scinderin [Source:NCBI gene;Acc:420588]	2	26738333	26787906	1	2						ENSG00000006747	SCIN	7	ortholog_one2one	78.9041	80.5594	100	97.43	1
							ENSGALG00000027757	ARL4A	ADP ribosylation factor like GTPase 4A [Source:NCBI gene;Acc:420589]	2	26800481	26802605	1	1						ENSG00000122644	ARL4A	7	ortholog_one2one	96.5	96.5	100	100	1
							ENSGALG00000050874		novel gene	2	26954047	27057169	1	3
18		USH; USH/WCR	ROH; Fst				ENSGALG00000011322	NEK10	NIMA related kinase 10 [Source:NCBI gene;Acc:776071]	2	38299506	38378275	-1	5						ENSG00000163491	NEK10	3	ortholog_one2one	77.4888	77.4888	100	97	1
							ENSGALG00000011405	SLC4A7	solute carrier family 4 member 7 [Source:NCBI gene;Acc:420658]	2	38388128	38516426	-1	7						ENSG00000033867	SLC4A7	3	ortholog_one2one	88.2542	87.1326	100	100	1
							ENSGALG00000027247	EOMES	eomesodermin [Source:NCBI gene;Acc:428443]	2	38541856	38546582	-1	1	Dong et al 2019	Walugembe et al 2019	Dorshorst et al. 2015	Romanov et al 2009	involved with virus process; located within a region under selection and may be relevant to adaptation mechanisms in response to arid and tropical environments; associated with duplex-comb phenotypes; locus of earlier classical genetic map (classical D locus)	ENSG00000163508	EOMES	3	ortholog_one2one	80.938	75.8865	100	98.92	1
							ENSGALG00000046816		novel gene	2	38568089	38571921	-1	1
							ENSGALG00000051180		novel gene	2	38574799	38691490	-1	3
							ENSGALG00000025811	CMC1	C-X9-C motif containing 1 [Source:NCBI gene;Acc:420659]	2	38726423	38770371	1	1
							ENSGALG00000036148		novel gene	2	38772550	38774145	1	1
							ENSGALG00000011428	AZI2	5-azacytidine induced 2 [Source:NCBI gene;Acc:420660]	2	38775654	38800952	-1	1						ENSG00000163512	AZI2	3	ortholog_one2one	63.4761	64.2857	100	94.2	1
							ENSGALG00000011439	RBMS3	RNA binding motif single stranded interacting protein 3 [Source:NCBI gene;Acc:420661]	2	38854063	39545916	1	2	Zhao et al 2018				might represent footprints of the selection process in White Leghorns	ENSG00000144642	RBMS3	3	ortholog_one2one	72.9478	89.4737	100	98.23	1
							ENSGALG00000053702		novel gene	2	39094836	39096996	-1	1
							ENSGALG00000049076		novel gene	2	39287149	39293818	-1	1
							ENSGALG00000046834		novel gene	2	39559231	39564488	1	1
							ENSGALG00000048622		novel gene	2	39567572	39605586	1	2
							ENSGALG00000048510		novel gene	2	39735366	39740432	1	1
							ENSGALG00000011442	TGFBR2	transforming growth factor beta receptor 2 [Source:NCBI gene;Acc:396399]	2	39748110	39810215	1	3	Dou et al 2022	Lillie et al 2017			candidate gene for rapid growth in broilers; strong candidate gene reflecting long-term response to bidirectional selection for antibody response in chickens	ENSG00000163513	TGFBR2	3	ortholog_one2one	62.5931	74.0741	100	83.57	1
							ENSGALG00000011447	GADL1	glutamate decarboxylase like 1 [Source:NCBI gene;Acc:100857134]	2	39825774	39907578	-1	1						ENSG00000144644	GADL1	3	ortholog_one2one	84.5401	82.9175	100	98.61	1
							ENSGALG00000011465	STT3B	STT3B, catalytic subunit of the oligosaccharyltransferase complex [Source:NCBI gene;Acc:428444]	2	40078293	40127386	1	2						ENSG00000163527	STT3B	3	ortholog_one2one	94.5069	91.6465	100	100	1
							ENSGALG00000050427	OSBPL10	oxysterol binding protein like 10 [Source:NCBI gene;Acc:420663]	2	40134661	40237864	-1	1						ENSG00000144645	OSBPL10	3	ortholog_one2one	76.5172	75.9162	100	98.69	1
							ENSGALG00000025305	gga-mir-1622	gga-mir-1622 [Source:miRBase;Acc:MI0007351]	2	40151376	40151472	-1	1
							ENSGALG00000011481	GPD1L	glycerol-3-phosphate dehydrogenase 1-like [Source:NCBI gene;Acc:420664]	2	40263892	40286452	1	1	Xie et al 2018				differentially expressed in the thyroid, downregulated in cold (functions in the thyroid remain unclear)	ENSG00000152642	GPD1L	3	ortholog_one2one	91.7847	92.3077	100	86.99	1
							ENSGALG00000011484	CMTM8	CKLF like MARVEL transmembrane domain containing 8 [Source:NCBI gene;Acc:420665]	2	40304543	40340905	1	1						ENSG00000170293	CMTM8	3	ortholog_one2one	79.8883	82.659	100	99.81	1
							ENSGALG00000011488	CMTM7	CKLF like MARVEL transmembrane domain containing 7 [Source:NCBI gene;Acc:420666]	2	40345059	40372785	1	1	Schmid et al 2015				has differential exon usage (ψ) values only in line 7 (MD susceptible) between uninfected and MDV-infected birds	ENSG00000153551	CMTM7	3	ortholog_one2one	63.7931	63.4286	100	67.52	1
							ENSGALG00000011490	CMTM6	CKLF like MARVEL transmembrane domain containing 6 [Source:NCBI gene;Acc:420667]	2	40384646	40393391	-1	1						ENSG00000091317	CMTM6	3	ortholog_one2one	44.2623	44.2623	100	40.34	1
							ENSGALG00000011491	DYNC1LI1	dynein cytoplasmic 1 light intermediate chain 1 [Source:NCBI gene;Acc:420668]	2	40398740	40421230	-1	1						ENSG00000144635	DYNC1LI1	3	ortholog_one2one	87.3786	86.0421	75	100	1
							ENSGALG00000011494	CNOT10	CCR4-NOT transcription complex subunit 10 [Source:NCBI gene;Acc:420669]	2	40442858	40472053	1	2						ENSG00000182973	CNOT10	3	ortholog_one2one	92.4731	92.4731	50	99.05	1
							ENSGALG00000019622	TRIM71	tripartite motif containing 71 [Source:NCBI gene;Acc:428445]	2	40477423	40528745	-1	1						ENSG00000206557	TRIM71	3	ortholog_one2one	85.2908	86.1751		100	1
							ENSGALG00000011498	TCAIM	T-cell activation inhibitor, mitochondrial [Source:NCBI gene;Acc:420670]	2	40558064	40579978	-1	1						ENSG00000179152	TCAIM	3	ortholog_one2one	75.6646	74.5968	50	100	1
							ENSGALG00000054787	TOPAZ1	testis and ovary specific PAZ domain containing 1 [Source:NCBI gene;Acc:100857244]	2	40601273	40633907	-1	3						ENSG00000173769	TOPAZ1	3	ortholog_one2one	59.4761	22.8132	75	70.27
							ENSGALG00000052964		novel gene	2	40639239	40641635	-1	1
							ENSGALG00000018283	gga-mir-138-1	gga-mir-138-1 [Source:miRBase;Acc:MI0001191]	2	40676597	40676692	-1	1						ENSG00000207954	MIR138-1	3	ortholog_one2one	78.125	75.7576		98.48	1
							ENSGALG00000050387		novel gene	2	40677931	40722683	-1	1
	J	USH	ROH				ENSGALG00000038089	EGFR	epidermal growth factor receptor [Source:NCBI gene;Acc:396494]	2	51811980	51959426	-1	2	Romanov et al 2009	Romanov et al 2004	Atit et al 2003	Dealy et al 1998	expressed in the interbud regions and, if inhibited, acquires feather bud fate; involved in chick limb development; locus of earlier classical genetic map (classical c-erb-B locus)	ENSG00000146648	EGFR	7	ortholog_one2one	76.2643	77.2727	75	96.26	1
19		USH; USH/RUW; WCR; USH WCR	ROH; Fst; ROH; hapFLK				ENSGALG00000012837	EXOC2	exocyst complex component 2 [Source:NCBI gene;Acc:420889]	2	66497426	66625421	-1	2	Ek et al 2012				located in the QTL region affecting a systemic sclerosis-like disorder	ENSG00000112685	EXOC2	6	ortholog_one2one	89.7297	89.8268	100	100	1
							ENSGALG00000054040		novel gene	2	66680484	66719308	-1	1
							ENSGALG00000025604		novel gene	2	66764276	66764332	-1	1						ENSG00000251967		3	ortholog_one2many	40.3509	28.3951		0
							ENSGALG00000025604		novel gene	2	66764276	66764332	-1	1						ENSG00000212414	SNORD77B	8	ortholog_one2many	64.9123	55.2239		0
							ENSGALG00000025604		novel gene	2	66764276	66764332	-1	1						ENSG00000212415		15	ortholog_one2many	64.9123	56.9231		0
							ENSGALG00000025604		novel gene	2	66764276	66764332	-1	1						ENSG00000212279		15	ortholog_one2many	64.9123	52.8571		0
							ENSGALG00000025604		novel gene	2	66764276	66764332	-1	1						ENSG00000212347		X	ortholog_one2many	64.9123	54.4118		0
							ENSGALG00000048066		novel gene	2	66818448	66849879	-1	3
							ENSGALG00000049947		novel gene	2	66861272	66862419	1	1
							ENSGALG00000031920	FOXF2	forkhead box F2 [Source:NCBI gene;Acc:100857760]	2	66892969	66897037	1	1	Philip-Couderc et al 2008				key transcription factor coordinating expression of KATP channels and energy metabolism	ENSG00000137273	FOXF2	6	ortholog_one2one	79.1774	69.3694	100	100	1
							ENSGALG00000048268		novel gene	2	66893327	66893424	-1	1
							ENSGALG00000048834		novel gene	2	66933516	66972700	-1	1
							ENSGALG00000047345		novel gene	2	66933527	66947421	-1	1
							ENSGALG00000030442	FOXC1	forkhead box C1 [Source:NCBI gene;Acc:395856]	2	66980694	66982274	1	1
							ENSGALG00000033170	GMDS	GDP-mannose 4,6-dehydratase [Source:NCBI gene;Acc:420890]	2	66990175	67383301	-1	4						ENSG00000112699	GMDS	6	ortholog_one2one	82.9082	87.3656	100	89.47	1
							ENSGALG00000036306		novel gene	2	67390638	67439725	-1	1
							ENSGALG00000050688		novel gene	2	67495549	67516535	1	1
				i	RUW/WCR	Fst	ENSGALG00000012845	MYLK4	myosin light chain kinase family member 4 [Source:NCBI gene;Acc:420893]	2	67521992	67599260	-1	2	Jang et al 2014				candidate gene for dermatological diseases/conditions, associated with amino acid changes	ENSG00000145949	MYLK4	6	ortholog_one2one	36.7521	66.4948	100	69.9	1
							ENSGALG00000012856	WRNIP1	Werner helicase interacting protein 1 [Source:NCBI gene;Acc:395089]	2	67588349	67613675	1	1						ENSG00000124535	WRNIP1	6	ortholog_one2one	70.2847	59.3985	75	99.62	1
							ENSGALG00000019555	SERPINB1	serpin family B member 1 [Source:NCBI gene;Acc:420894]	2	67621788	67629938	-1	2						ENSG00000021355	SERPINB1	6	ortholog_one2one	68.7831	68.6016	50	100	1
							ENSGALG00000012866	SERPINB6	serpin peptidase inhibitor, clade B (ovalbumin), member 6 [Source:NCBI gene;Acc:420895]	2	67630790	67640410	-1	3						ENSG00000166401	SERPINB8	18	ortholog_one2one	54.8813	55.615	25	97.6	1
							ENSGALG00000019554	SERPINB10A	serpin peptidase inhibitor, clade B (ovalbumin), member 10 A [Source:NCBI gene;Acc:101749622]	2	67641034	67649937	-1	1
							ENSGALG00000019553	SERPINB10B	serpin peptidase inhibitor, clade B (ovalbumin), member 10 B [Source:NCBI gene;Acc:395715]	2	67656284	67662678	-1	2
							ENSGALG00000047422		novel gene	2	67663116	67707798	1	1
							ENSGALG00000019552	SERPINB10	serpin family B member 2 [Source:NCBI gene;Acc:420896]	2	67665297	67674062	-1	1						ENSG00000242550	SERPINB10	18	ortholog_one2one	46.6019	48.3627	50	17.57	1
							ENSGALG00000012869	OVAL	ovalbumin (SERPINB14) [Source:NCBI gene;Acc:396058]	2	67682465	67690037	-1	1	Kanaka et al 2021	Romanov et al 2009	Romanov et al 2004	Weigend et al 2004	major egg white protein and a source of amino acids for developing embryo; polymorphisms associated with egg quality traits in layers; locus of earlier classical genetic map (classical Ov locus); used as a polymorphic marker in chickens, though with a rather low degree of polymorphism	ENSG00000206073	SERPINB4	18	ortholog_many2many	40.6736	40.2564		0
							ENSGALG00000012869	OVAL	ovalbumin (SERPINB14) [Source:NCBI gene;Acc:396058]	2	67682465	67690037	-1	1						ENSG00000057149	SERPINB3	18	ortholog_many2many	40.9326	40.5128		10.39
							ENSGALG00000019551	OVALY	ovalbumin-related protein Y (SERPINB14B) [Source:NCBI gene;Acc:420897]	2	67700354	67711715	-1	2						ENSG00000206073	SERPINB4	18	ortholog_many2many	45.1031	44.8718		58.67	1
							ENSGALG00000019551	OVALY	ovalbumin-related protein Y (SERPINB14B) [Source:NCBI gene;Acc:420897]	2	67700354	67711715	-1	2						ENSG00000057149	SERPINB3	18	ortholog_many2many	45.6186	45.3846		13.51
							ENSGALG00000043252	OVALX	ovalbumin-related protein X (SERPINB14C) [Source:NCBI gene;Acc:420898]	2	67714111	67721182	-1	1						ENSG00000206073	SERPINB4	18	ortholog_many2many	43.0412	42.8205		23.12
							ENSGALG00000043252	OVALX	ovalbumin-related protein X (SERPINB14C) [Source:NCBI gene;Acc:420898]	2	67714111	67721182	-1	1	Da Silva et al 2015	Réhault-Godbert et al 2013			exhibits antimicrobial activities and might play a role in egg defense	ENSG00000057149	SERPINB3	18	ortholog_many2many	42.7835	42.5641		0
							ENSGALG00000012872	SERPINB11	serpin family B member 12 [Source:NCBI gene;Acc:420899]	2	67733489	67745143	-1	1						ENSG00000206072	SERPINB11	18	ortholog_one2one	44.2308	46.9388	75	43.36	1
							ENSGALG00000012873	SERPINB5	serpin family B member 5 [Source:NCBI gene;Acc:420900]	2	67749398	67762854	-1	1						ENSG00000206075	SERPINB5	18	ortholog_one2one	64.191	64.5333	75	100	1
							ENSGALG00000012879	VPS4B	vacuolar protein sorting 4 homolog B [Source:NCBI gene;Acc:420901]	2	67779277	67798879	1	2						ENSG00000119541	VPS4B	18	ortholog_one2one	90.6393	89.4144	100	98.4	1
							ENSGALG00000026972	gga-mir-6698	gga-mir-6698 [Source:miRBase;Acc:MI0022519]	2	67788808	67788917	1	1
							ENSGALG00000012882	KDSR	3-ketodihydrosphingosine reductase [Source:NCBI gene;Acc:420902]	2	67810334	67828096	1	1						ENSG00000119537	KDSR	18	ortholog_one2one	86.1607	58.1325	100	100	1
							ENSGALG00000012885	BCL2	BCL2, apoptosis regulator [Source:NCBI gene;Acc:396282]	2	67837316	67924872	1	1						ENSG00000171791	BCL2	18	ortholog_one2one	74.6781	72.8033	100	100	1
							ENSGALG00000051619		novel gene	2	67877401	67890211	-1	1
							ENSGALG00000012886	LOC420903	MARVEL domain containing 3 [Source:NCBI gene;Acc:420903]	2	67949988	67966351	1	2						ENSG00000140832	MARVELD3	16	ortholog_one2one	19.9475	18.9526		31.78
							ENSGALG00000012888	PHLPP1	PH domain and leucine rich repeat protein phosphatase 1 [Source:NCBI gene;Acc:420904]	2	67975897	68105942	-1	1						ENSG00000081913	PHLPP1	18	ortholog_one2one	81.3789	73.5585	100	98.63	1
							ENSGALG00000012889	ZCCHC2	zinc finger CCHC-type containing 2 [Source:NCBI gene;Acc:420905]	2	68136178	68176758	-1	1						ENSG00000141664	ZCCHC2	18	ortholog_one2one	71.4165	71.9015	100	100	1
							ENSGALG00000045642	TNFRSF11A	TNF receptor superfamily member 11a [Source:NCBI gene;Acc:769909]	2	68209039	68232992	-1	2	Tian et al 2020				involved in arachidonic acid metabolism and has undergone convergent adaptation to tropical desert climate	ENSG00000141655	TNFRSF11A	18	ortholog_one2one	39.939	42.5325	100	56.86	1
							ENSGALG00000012898	RELCH	KIAA1468 [Source:NCBI gene;Acc:420907]	2	68242226	68316439	-1	4						ENSG00000134444	RELCH	18	ortholog_one2one	75.642	84.7862	100	94.72	1
							ENSGALG00000051539		novel gene	2	68267377	68267409	1	1
							ENSGALG00000012903	PIGN	phosphatidylinositol glycan anchor biosynthesis class N [Source:NCBI gene;Acc:420908]	2	68316299	68448968	1	7						ENSG00000197563	PIGN	18	ortholog_one2one	66.1677	71.2137	100	93.4	1
							ENSGALG00000025248	gga-mir-1782	gga-mir-1782 [Source:miRBase;Acc:MI0007525]	2	68485722	68485820	1	1
							ENSGALG00000028822	RNF152	ring finger protein 152 [Source:NCBI gene;Acc:420909]	2	68496453	68505877	1	1						ENSG00000176641	RNF152	18	ortholog_one2one	93.1034	93.1034	75	100	1
							ENSGALG00000012906	CDH20	cadherin 20, type 2 [Source:NCBI gene;Acc:373927]	2	68583087	68696145	-1	3						ENSG00000101542	CDH20	18	ortholog_one2one	88.8471	88.5144	50	100	1
							ENSGALG00000049084		novel gene	2	68653718	68664063	1	3
							ENSGALG00000053182		novel gene	2	68699650	68712591	-1	3
							ENSGALG00000047607		novel gene	2	68850590	68863252	-1	1
							ENSGALG00000050430		novel gene	2	68954547	68969159	-1	3
							ENSGALG00000047889		novel gene	2	68970902	68998001	-1	3
							ENSGALG00000047083		novel gene	2	68993637	68996690	1	1
							ENSGALG00000054778		novel gene	2	69028549	69029754	1	1
							ENSGALG00000012907	MC4R	melanocortin 4 receptor [Source:NCBI gene;Acc:428485]	2	69056000	69056995	-1	1	Kubota et al 2019	Yan et al 2013	Tao et al 2008	Qiu et al 2006	candidate gene for the carcass traits (body weight and growth)	ENSG00000166603	MC4R	18	ortholog_one2one	87.9154	87.6506		100	1
							ENSGALG00000052049		novel gene	2	69073813	69075402	1	1
							ENSGALG00000050537		novel gene	2	69075504	69078617	1	1
							ENSGALG00000012909	C5orf22	chromosome 2 open reading frame, human C5orf22 [Source:NCBI gene;Acc:420910]	2	69157598	69168662	-1	1						ENSG00000082213	C5orf22	5	ortholog_one2one	64.1304	66.7421	50	97.67	1
							ENSGALG00000012916	DROSHA	drosha ribonuclease III [Source:NCBI gene;Acc:420911]	2	69168719	69237681	1	1						ENSG00000113360	DROSHA	5	ortholog_one2one	87.9491	85.5167	75	98.45	1
							ENSGALG00000012917	CDH6	cadherin 6 [Source:NCBI gene;Acc:414842]	2	69267185	69363889	-1	1						ENSG00000113361	CDH6	5	ortholog_one2one	87.2152	87.2152	100	99.84	1
							ENSGALG00000051923		novel gene	2	69324155	69341060	1	1
							ENSGALG00000048211		novel gene	2	69341101	69355711	1	1
							ENSGALG00000053827		novel gene	2	69446591	69588810	1	1
							ENSGALG00000049777		novel gene	2	69524567	69528189	-1	1
							ENSGALG00000050901		novel gene	2	69566820	69579652	1	1
				j	WCR; RUW	ROH; hapFLK	ENSGALG00000046990		novel gene	2	69588996	69631955	1	1
							ENSGALG00000048046		novel gene	2	69658147	69735098	-1	2
							ENSGALG00000050466		novel gene	2	69693269	69732665	1	2
							ENSGALG00000051453		novel gene	2	69815760	69817019	1	1
							ENSGALG00000051386		novel gene	2	69850235	69855187	-1	1
							ENSGALG00000049773		novel gene	2	69905128	69924721	-1	1
							ENSGALG00000052969		novel gene	2	70118774	70143503	-1	3
							ENSGALG00000049470		novel gene	2	70221376	70227774	-1	1
							ENSGALG00000025664	U6	U6 spliceosomal RNA [Source:RFAM;Acc:RF00026]	2	70633139	70633241	1	1						ENSG00000201560	RNU6-973P	7	ortholog_one2many	68.932	66.3551		0
							ENSGALG00000025664	U6	U6 spliceosomal RNA [Source:RFAM;Acc:RF00026]	2	70633139	70633241	1	1						ENSG00000252608	RNU6-1191P	16	ortholog_one2many	56.3107	54.2056		0
							ENSGALG00000025664	U6	U6 spliceosomal RNA [Source:RFAM;Acc:RF00026]	2	70633139	70633241	1	1						ENSG00000201165	RNU6-1229P	7	ortholog_one2many	70.8738	68.2243		0
							ENSGALG00000025664	U6	U6 spliceosomal RNA [Source:RFAM;Acc:RF00026]	2	70633139	70633241	1	1						ENSG00000206970	RNU6-474P	2	ortholog_one2many	70.8738	68.2243		0
							ENSGALG00000025664	U6	U6 spliceosomal RNA [Source:RFAM;Acc:RF00026]	2	70633139	70633241	1	1						ENSG00000206729	RNU6-1126P	7	ortholog_one2many	66.9903	64.486		0
							ENSGALG00000053233		novel gene	2	70640184	70647532	1	1
							ENSGALG00000047815		novel gene	2	70710865	70722822	-1	1
							ENSGALG00000051996		novel gene	2	70752341	70779646	-1	1
							ENSGALG00000051770		novel gene	2	70908734	70926395	-1	1
							ENSGALG00000052788		novel gene	2	70964939	70970507	-1	1
							ENSGALG00000051707		novel gene	2	70980134	71003714	-1	1
							ENSGALG00000012923	CDH9	cadherin 9 [Source:NCBI gene;Acc:428487]	2	71193073	71261863	1	1	Lin et al 2014				expressed in the spinal cord of the chicken embryo	ENSG00000113100	CDH9	5	ortholog_one2one	83.5443	83.6502	75	100	1
							ENSGALG00000048290		novel gene	2	71358674	71361312	1	1
							ENSGALG00000047510		novel gene	2	71608920	71610035	1	1
							ENSGALG00000052157		novel gene	2	71612292	71613554	1	1
							ENSGALG00000046824		novel gene	2	71613678	71615240	1	1						ENSG00000213462	ERV3-1	7	ortholog_one2one	28.8462	24.8344		0
							ENSGALG00000026920	gga-mir-6545	gga-mir-6545 [Source:miRBase;Acc:MI0022361]	2	71621944	71622050	1	1
							ENSGALG00000051735		novel gene	2	71857250	71863675	-1	1
							ENSGALG00000054148		novel gene	2	71997273	71997874	-1	1
							ENSGALG00000032022	CDH10	cadherin 10 [Source:NCBI gene;Acc:408049]	2	72101114	72196923	1	1						ENSG00000040731	CDH10	5	ortholog_one2one	92.7757	92.8934	50	100	1
							ENSGALG00000047109		novel gene	2	72216400	72217260	-1	1						ENSG00000114631	PODXL2	3	ortholog_one2many	44	10.9091		0
							ENSGALG00000048821		novel gene	2	72285407	72306386	-1	2
							ENSGALG00000052411		novel gene	2	72321292	72322521	-1	1
							ENSGALG00000054747		novel gene	2	72509534	72514465	1	2
							ENSGALG00000012941	CDH12	cadherin 12 [Source:NCBI gene;Acc:420912]	2	73025298	73384586	1	2	Zhang et al 2017				potentially important gene in the control of metatarsus circumference
							ENSGALG00000025655		novel gene	2	73511893	73511953	1	1
							ENSGALG00000053024		novel gene	2	73696019	73778074	1	1
							ENSGALG00000051616		novel gene	2	73909214	73909262	-1	1
							ENSGALG00000053224		novel gene	2	73974581	73977953	-1	2
							ENSGALG00000052068		novel gene	2	74057744	74062044	-1	2
							ENSGALG00000047065		novel gene	2	74066019	74068710	1	1
							ENSGALG00000047940		novel gene	2	74158151	74165039	1	1
							ENSGALG00000036097	CDH18	cadherin 18 [Source:NCBI gene;Acc:428490]	2	74190751	74441847	1	2						ENSG00000145526	CDH18	5	ortholog_one2one	88.4146	91.7721	50	98.2	1
							ENSGALG00000047149		novel gene	2	74788921	74868236	-1	1
							ENSGALG00000026766		novel gene	2	74833723	74833903	1	1
20		USH; WCR; WCR; WCR; OMF; USH/WCR; USH/WCR; WCR	ROH; ROH; ROH; ROH; ROH; Fst; Fst; ROH				ENSGALG00000051411		novel gene	2	75058207	75085245	-1	3
							ENSGALG00000053955		novel gene	2	75106025	75107254	-1	1
							ENSGALG00000049521		novel gene	2	75118014	75130473	1	1
							ENSGALG00000035188		novel gene	2	75118971	75131655	-1	3
							ENSGALG00000012952	BASP1	brain abundant membrane attached signal protein 1 [Source:NCBI gene;Acc:373905]	2	75358894	75406459	-1	4						ENSG00000176788	BASP1	5	ortholog_one2one	62.2951	66.9604	50	100	1
				k	WCR	ROH	ENSGALG00000036466	MYO10	myosin X [Source:NCBI gene;Acc:101749223]	2	75520204	75645279	1	1
							ENSGALG00000028725	gga-mir-1766	gga-mir-1766 [Source:miRBase;Acc:MI0007508]	2	75621042	75621134	1	1
							ENSGALG00000042679	RETREG1	family with sequence similarity 134 member B; FAM134B [Source:NCBI gene;Acc:100859798]	2	75668730	75718107	1	4						ENSG00000154153	RETREG1	5	ortholog_one2one	69.3151	50.9054	75	87.56	1
							ENSGALG00000049988		novel gene	2	75699514	75709667	-1	1
							ENSGALG00000037171	ZNF622	zinc finger protein 622 [Source:NCBI gene;Acc:373921]	2	75720839	75727791	1	2						ENSG00000173545	ZNF622	5	ortholog_one2one	76.5458	75.2621	100	100	1
							ENSGALG00000042584	MARCHF11	membrane associated ring-CH-type finger 11 [Source:NCBI gene;Acc:420914]	2	75767746	75798868	1	1						ENSG00000183654	MARCHF11	5	ortholog_one2one	67.3629	64.1791	100	98.28	1
							ENSGALG00000031947	FBXL7	F-box and leucine rich repeat protein 7 [Source:NCBI gene;Acc:428492]	2	75831410	75998658	-1	2						ENSG00000183580	FBXL7	5	ortholog_one2one	94.7047	94.7047	100	100	1
							ENSGALG00000050928		novel gene	2	76051148	76079928	-1	3
							ENSGALG00000012964	ANKH	ANKH inorganic pyrophosphate transport regulator [Source:NCBI gene;Acc:420917]	2	76157176	76405248	1	3	Qanbari et al 2012				candidate gene in laying hens; signal of selective sweep	ENSG00000154122	ANKH	5	ortholog_one2one	95.7404	95.935	100	100	1
							ENSGALG00000049228		novel gene	2	76182755	76188742	-1	1
							ENSGALG00000055096		novel gene	2	76239361	76242653	-1	2
							ENSGALG00000019543	OTULIN	family with sequence similarity 105, member B; FAM105B [Source:NCBI gene;Acc:427097]	2	76264871	76273509	-1	2						ENSG00000154124	OTULIN	5	ortholog_one2one	57.9937	52.5568	100	83.99	1
							ENSGALG00000012965	FAM105A	family with sequence similarity 105 member A [Source:NCBI gene;Acc:769855]	2	76282124	76306131	-1	5						ENSG00000145569	OTULINL	5	ortholog_one2one	51.3382	59.2697	100	87.47	1
				l	RUW, WCR	hapFLK	ENSGALG00000031495	TRIO	trio Rho guanine nucleotide exchange factor [Source:NCBI gene;Acc:420919]	2	76336588	76572049	-1	1						ENSG00000038382	TRIO	5	ortholog_one2one	94.1157	93.4776	100	99.73	1
							ENSGALG00000021788	gga-mir-757	gga-mir-757 [Source:miRBase;Acc:MI0004999]	2	76452144	76452225	-1	1
							ENSGALG00000049889		novel gene	2	76571183	76575215	1	2
							ENSGALG00000012997	DNAH5	dynein axonemal heavy chain 5 [Source:NCBI gene;Acc:420921]	2	76621805	76732534	1	2						ENSG00000039139	DNAH5	5	ortholog_one2one	80.0285	72.8806	100	99.34	1
							ENSGALG00000054635		novel gene	2	76823136	76832907	1	3
							ENSGALG00000025468	U6	U6 spliceosomal RNA [Source:RFAM;Acc:RF00026]	2	77070632	77070735	-1	1						ENSG00000252930	RNU6-1015P	X	ortholog_one2one	61.5385	64.6465		0
							ENSGALG00000050676		novel gene	2	77415602	77769332	1	2						ENSG00000169862	CTNND2	5	ortholog_one2many	76.5182	15.4286	100	47.09
							ENSGALG00000050420		novel gene	2	77796122	77838063	1	1
							ENSGALG00000025806	gga-mir-1613	gga-mir-1613 [Source:miRBase;Acc:MI0007341]	2	77820308	77820384	1	1
							ENSGALG00000052328	(CTNND2)	(catenin delta 2)	2	77868375	77907969	1	1						ENSG00000169862	CTNND2	5	ortholog_one2many	80.1418	9.22449	100	41.99
							ENSGALG00000013001	CTNND2	catenin delta 2 [Source:NCBI gene;Acc:420922]	2	77878228	78042678	1	3	Yin et al 2019				extremely strong sweeping signal, with no relationship to muscle development, growth, or other economic traits; highest zFst score in chromosome 2; may be responsible for vision deterioration	ENSG00000169862	CTNND2	5	ortholog_one2many	96.8912	30.5306	100	77.97	1
							ENSGALG00000049468		novel gene	2	78063409	78065754	1	1
							ENSGALG00000013002	DAP	death associated protein [Source:NCBI gene;Acc:420923]	2	78125211	78169242	1	1	Qanbari et al 2012				candidate gene in laying hens; signal of selective sweep	ENSG00000112977	DAP	5	ortholog_one2one	81.7308	83.3333	100	100	1
							ENSGALG00000049142		novel gene	2	78136189	78155298	-1	3
							ENSGALG00000038328	ANKRD33B	ankyrin repeat domain 33B [Source:NCBI gene;Acc:420924]	2	78183490	78221561	-1	1						ENSG00000164236	ANKRD33B	5	ortholog_one2one	57.265	54.251	100	97.31	1
							ENSGALG00000049319		novel gene	2	78204364	78207577	1	1
							ENSGALG00000040769		novel gene	2	78222754	78236850	1	3
							ENSGALG00000013005	SNRNP48	small nuclear ribonucleoprotein U11/U12 subunit 48 [Source:NCBI gene;Acc:420925]	2	78256607	78261431	1	2						ENSG00000168566	SNRNP48	6	ortholog_one2one	60.1307	54.2773		85.18	1
							ENSGALG00000013006	ROPN1L	rhophilin associated tail protein 1 like [Source:NCBI gene;Acc:420926]	2	78263682	78272601	-1	3	Qanbari et al 2012				candidate gene in laying hens; signal of selective sweep	ENSG00000145491	ROPN1L	5	ortholog_one2one	59.1743	56.087	100	83.84	1
							ENSGALG00000035699	MARCHF6	membrane associated ring-CH-type finger 6 [Source:NCBI gene;Acc:420927]	2	78272433	78316254	-1	3						ENSG00000145495	MARCHF6	5	ortholog_one2one	92.0738	93.1868	100	97.62	1
							ENSGALG00000035925	LOC428499	carboxymethylenebutenolidase homolog; CMBLL [Source:NCBI gene;Acc:428499]	2	78327060	78338570	1	1						ENSG00000164237	CMBL	5	ortholog_one2many	54.1322	53.4694	100	34.49	1
							ENSGALG00000013033	CMBL	carboxymethylenebutenolidase homolog [Source:NCBI gene;Acc:420928]	2	78356447	78363091	1	1	Qanbari et al 2012				candidate gene in laying hens; signal of selective sweep	ENSG00000164237	CMBL	5	ortholog_one2many	61.6327	61.6327	100	53.59	1
							ENSGALG00000013035	SBK2	SH3 domain binding kinase family member 2 [Source:NCBI gene;Acc:420929]	2	78379457	78388741	1	1						ENSG00000187550	SBK2	19	ortholog_one2one	42.9648	49.1379		72.02	1
							ENSGALG00000013041	CCT5	chaperonin containing TCP1 subunit 5 [Source:NCBI gene;Acc:420930]	2	78405510	78413636	-1	2	Qanbari et al 2012				candidate gene in laying hens; signal of selective sweep	ENSG00000150753	CCT5	5	ortholog_one2one	91.3124	91.3124	100	100	1
							ENSGALG00000013043	ATPSCKMT	family with sequence similarity 173 member B; FAM173B [Source:NCBI gene;Acc:428500]	2	78413620	78423635	1	3						ENSG00000150756	ATPSCKMT	5	ortholog_one2one	64.1026	64.3777	100	77.32	1
							ENSGALG00000049679		novel gene	2	78464573	78475125	1	1
							ENSGALG00000050780		novel gene	2	78466756	78529870	1	1
							ENSGALG00000025681	LOC112531996	small nucleolar RNA SNORD123 (small nucleolar RNA, C/D box 123); SNORD123 [Source:NCBI gene;Acc:112531996]	2	78590696	78590764	-1	1						ENSG00000239112	SNORD123	5	ortholog_one2one	94.2029	92.8571		100	1
							ENSGALG00000028685	SEMA5A	semaphorin 5A [Source:NCBI gene;Acc:420931]	2	78655148	78914889	1	3	Lillie et al 2017				candidate gene for response to selection on antibody response to sheep red blood cells	ENSG00000112902	SEMA5A	5	ortholog_one2one	88.0112	88.175	75	96.09	1
							ENSGALG00000050960		novel gene	2	78979680	78985917	1	2
							ENSGALG00000047884		novel gene	2	79091203	79100557	1	1
							ENSGALG00000049749		novel gene	2	79102267	79122158	1	1
							ENSGALG00000050585		novel gene	2	79135400	79146865	1	2
							ENSGALG00000048600		novel gene	2	79144722	79146865	-1	2
							ENSGALG00000039424	MTRR	5-methyltetrahydrofolate-homocysteine methyltransferase reductase [Source:NCBI gene;Acc:428502]	2	79184684	79211008	-1	1	Jang et al 2014	Li et al 2016			candidate gene for dermatological diseases/conditions, associated with amino acid changes; expressed in liver of growing broilers after in ovo injection of folic acid	ENSG00000124275	MTRR	5	ortholog_one2one	60.8947	60.4585	75	98.82	1
							ENSGALG00000033521	FASTKD3	FAST kinase domains 3 [Source:NCBI gene;Acc:420932]	2	79210863	79217888	1	2	Qanbari et al 2012				candidate gene in laying hens; signal of selective sweep	ENSG00000124279	FASTKD3	5	ortholog_one2one	44.7094	45.3172	75	83.44	1
							ENSGALG00000027654	C5orf49	chromosome 5 open reading frame 49 [Source:NCBI gene;Acc:100857376]	2	79219935	79229716	-1	1						ENSG00000215217	C5orf49	5	ortholog_one2one	48.7179	51.7007		90.08	1
							ENSGALG00000013060	ADCY2	adenylate cyclase 2 [Source:NCBI gene;Acc:420935]	2	79237722	79440729	-1	2	Kosla et al 2013				expressed in chicken embryo dermal myofibroblasts	ENSG00000078295	ADCY2	5	ortholog_one2one	88.0109	88.8176	75	99.05	1
							ENSGALG00000052084		novel gene	2	79556108	79580373	1	1
							ENSGALG00000049621		novel gene	2	79556464	79556550	1	1
							ENSGALG00000051740	gga-mir-6562	gga-mir-6562 [Source:miRBase;Acc:MI0022542]	2	79566854	79566962	1	1
							ENSGALG00000050489		novel gene	2	79576707	79576793	1	1
							ENSGALG00000048932		novel gene	2	79646997	79651097	-1	2
							ENSGALG00000013061	PAPD7	poly(A) RNA polymerase D7, non-canonical [Source:NCBI gene;Acc:770425]	2	79701901	79758138	-1	4						ENSG00000112941	TENT4A	5	ortholog_one2one	75.651	73.3586	75	87.5	1
							ENSGALG00000013063	SRD5A1	steroid-5-alpha-reductase, alpha polypeptide 1 (3-oxo-5 alpha-steroid delta 4-dehydrogenase alpha 1) [Source:NCBI gene;Acc:770453]	2	79772665	79786504	-1	1	Han et al 2020	Xue et al 2021			differentially methylated region in SRD5A1 found as the most likely biomarker of inbreeding depression of reproduction	ENSG00000145545	SRD5A1	5	ortholog_one2one	50.3759	51.7375	100	100	1
							ENSGALG00000013064	NSUN2	NOP2/Sun RNA methyltransferase family member 2 [Source:NCBI gene;Acc:420938]	2	79786750	79803207	1	1						ENSG00000037474	NSUN2	5	ortholog_one2one	71.1223	73.5332	100	84.13	1
							ENSGALG00000032975	UBE2QL1	ubiquitin conjugating enzyme E2 Q family like 1 [Source:NCBI gene;Acc:420939]	2	79827645	79844144	-1	1						ENSG00000215218	UBE2QL1	5	ortholog_one2one	51.2821	99.3789	75	91.91	1
							ENSGALG00000028336	MED10	mediator complex subunit 10 [Source:NCBI gene;Acc:420940]	2	79858774	79862773	1	1						ENSG00000133398	MED10	5	ortholog_one2one	86.3946	94.0741	50	99.19	1
							ENSGALG00000046553		novel gene	2	79874470	79925112	1	2
							ENSGALG00000053855		novel gene	2	79907146	79926289	-1	3
							ENSGALG00000047701	C7orf57	chromosome 2 open reading frame, human C7orf57 [Source:NCBI gene;Acc:420941]	2	79926460	79933295	1	1						ENSG00000164746	C7orf57	7	ortholog_one2one	48.8281	42.3729	50	64.31	1
							ENSGALG00000013073	UPP1	uridine phosphorylase 1 [Source:NCBI gene;Acc:420942]	2	79940291	79950017	1	3						ENSG00000183696	UPP1	7	ortholog_one2one	71.5655	72.2581	50	94.89	1
							ENSGALG00000044261		novel gene	2	79958281	79987894	1	1						ENSG00000179869	ABCA13	7	ortholog_one2many	39.6285	5.06129	100	34.11
							ENSGALG00000054253		novel gene	2	79958281	79989161	1	1
21		OMF; USH; USH	ROH				ENSGALG00000013100	GRB10	growth factor receptor bound protein 10 [Source:NCBI gene;Acc:420948]	2	80852532	80991947	-1	4	Hu et al 2020				potential candidate gene for muscle growth in black Muscovy ducks	ENSG00000106070	GRB10	7	ortholog_one2one	87.2483	87.5421	100	94.61	1
							ENSGALG00000013102	COBL	cordon-bleu WH2 repeat protein [Source:NCBI gene;Acc:420949]	2	81067153	81215837	-1	5						ENSG00000106078	COBL	7	ortholog_one2one	38.5977	43.2197	75	68.93	1
							ENSGALG00000046829		novel gene	2	81198662	81374572	1	3
							ENSGALG00000048808		novel gene	2	81450161	81477103	1	1
							ENSGALG00000052072	LOC112531814	uncharacterized LOC112531814 [Source:NCBI gene;Acc:112531814]	2	81510158	81513067	1	1
							ENSGALG00000049776		novel gene	2	81681589	81683397	1	1
							ENSGALG00000048095		novel gene	2	81689978	81693259	1	1
							ENSGALG00000049315	LOC770839	SUN domain-containing protein 3-like [Source:NCBI gene;Acc:770839]	2	81793357	81797922	-1	1
							ENSGALG00000047568		novel gene	2	81796575	81796684	-1	1
							ENSGALG00000045507		novel gene	2	81804956	81824462	-1	3
							ENSGALG00000050105		novel gene	2	81823392	81823501	-1	1
							ENSGALG00000049246		novel gene	2	82048761	82052625	-1	2
							ENSGALG00000029252		novel gene	2	82242204	82267314	-1	2
							ENSGALG00000041764	VSTM2A	V-set and transmembrane domain containing 2A [Source:NCBI gene;Acc:420951]	2	82266243	82292941	1	2						ENSG00000170419	VSTM2A	7	ortholog_one2one	77.9661	76.6667	50	100	1
							ENSGALG00000051557		novel gene	2	82327586	82327618	1	1
							ENSGALG00000051256		novel gene	2	82634549	82659235	1	1
							ENSGALG00000049837		novel gene	2	82680856	82682232	1	1
							ENSGALG00000049962		novel gene	2	82803320	82859810	-1	1
							ENSGALG00000051615		novel gene	2	82864284	82928719	-1	1
							ENSGALG00000051176		novel gene	2	82993425	83012215	-1	2
							ENSGALG00000054113		novel gene	2	83071268	83080753	-1	2
							ENSGALG00000013124	FHOD3	formin homology 2 domain containing 3 [Source:NCBI gene;Acc:420952]	2	83079749	83445594	1	2						ENSG00000134775	FHOD3	18	ortholog_one2one	76.7183	76.3872		93.08	1
							ENSGALG00000027289		novel gene	2	83432787	83432945	-1	1
							ENSGALG00000051475		novel gene	2	83454478	83471191	1	2
							ENSGALG00000013129	RPRD1A	regulation of nuclear pre-mRNA domain containing 1A [Source:NCBI gene;Acc:420953]	2	83513138	83560047	1	2						ENSG00000141425	RPRD1A	18	ortholog_one2one	90.6752	90.3846	50	100	1
							ENSGALG00000052392		novel gene	2	83535007	83539560	-1	2
							ENSGALG00000013131	C18orf21	chromosome 2 open reading frame, human C18orf21 [Source:NCBI gene;Acc:420954]	2	83562242	83571431	-1	2						ENSG00000141428	C18orf21	18	ortholog_one2one	41.629	41.8182	75	88.88	1
							ENSGALG00000051060		novel gene	2	83571743	83581114	1	1
							ENSGALG00000018285	gga-mir-187	gga-mir-187 [Source:miRBase;Acc:MI0001193]	2	83611938	83612023	1	1						ENSG00000207797	MIR187	18	ortholog_one2one	81.3953	64.2202		100	1
							ENSGALG00000013135	GALNT1	polypeptide N-acetylgalactosaminyltransferase 1 [Source:NCBI gene;Acc:420955]	2	83799056	83873117	-1	1	Liu et al 2011				may be involved in development and function of ovary	ENSG00000141429	GALNT1	18	ortholog_one2one	97.6744	97.6744	75	100	1
							ENSGALG00000051650		novel gene	2	83878701	83947309	-1	1
							ENSGALG00000051335	INO80C	INO80 complex subunit C [Source:NCBI gene;Acc:420956]	2	83897907	83928698	1	1	Schmid et al 2015				has differential exon usage (ψ) values only in line 6 (MD resistant) between uninfected and MDV-infected birds	ENSG00000153391	INO80C	18	ortholog_one2one	74.0541	71.3542	50	74.82	1
							ENSGALG00000048825		novel gene	2	84110851	84158803	-1	1
							ENSGALG00000013138	TMEM245	transmembrane protein 245 [Source:NCBI gene;Acc:420957]	2	84202852	84276644	-1	2						ENSG00000106771	TMEM245	9	ortholog_one2one	79.9316	79.7497	50	97.59	1
							ENSGALG00000018286		novel gene	2	84220816	84220899	-1	1
	K	USH	ROH				ENSGALG00000014915	THOC1	THO complex 1 [Source:NCBI gene;Acc:421062]	2	102126864	102147220	1	2	Schmid et al 2015				has differential exon usage (ψ) values only in line 7 (MD susceptible) between uninfected and MDV-infected birds; part of the spliceosome	ENSG00000079134	THOC1	18	ortholog_one2one	87.7794	89.6499	75	96.45	1
							ENSGALG00000014935	GREB1L	GREB1 like retinoic acid receptor coactivator	2	102336920	102408052	1	1	Xu et al 2021				candidate gene related to cold tolerance in Chantecler chickens; signal of selective sweep	ENSG00000141449	GREB1L	18	ortholog_one2one	83.4715	83.7754	50	100	1
							ENSGALG00000014936	ESCO1	establishment of sister chromatid cohesion N-acetyltransferase 1	2	102411150	102436061	-1	1	Xu et al 2021				candidate gene related to cold tolerance in Chantecler chickens; signal of selective sweep	ENSG00000141446	ESCO1	18	ortholog_one2one	52.2196	53.2143	100	97.57	1
							ENSGALG00000014938	ABHD3	abhydrolase domain containing 3	2	102443796	102465867	-1	2	Xu et al 2021				candidate gene related to cold tolerance in Chantecler chickens; signal of selective sweep	ENSG00000158201	ABHD3	18	ortholog_one2one	80.5419	79.9511	100	100	1
							ENSGALG00000014974	MIB1	mindbomb E3 ubiquitin protein ligase 1	2	102477248	102545888	1	1	Xu et al 2021				candidate gene related to cold tolerance in Chantecler chickens; signal of selective sweep	ENSG00000101752	MIB1	18	ortholog_one2one	85.347	99.006	100	98.92	1
							ENSGALG00000014976	GATA6	GATA binding protein 6	2	102638198	102654114	1	1	Xu et al 2021				candidate gene related to cold tolerance in Chantecler chickens; signal of selective sweep	ENSG00000141448	GATA6	18	ortholog_one2one	76.4858	49.7479	100	96.45	1
							ENSGALG00000014982	RBBP8	RB binding protein 8, endonuclease	2	102827327	102859258	1	1	Xu et al 2021	Li et al 2018			candidate gene related to cold tolerance in Chantecler chickens; signal of selective sweep; associated with body weight	ENSG00000101773	RBBP8	18	ortholog_one2one	56.5789	57.5251	100	92.07	1
							ENSGALG00000014998	CABLES1	Cdk5 and Abl enzyme substrate 1	2	102922659	102951590	1	3	Xu et al 2021	Huang et al 2020			candidate gene related to cold tolerance in Chantecler chickens; signal of selective sweep; candidate gene within a QTL region for phenotypic variance of the yellow plumage color	ENSG00000134508	CABLES1	18	ortholog_one2one	88.3495	43.128	100	71.94	1
22		OMF; USH; USH/WCR; USH/RUW; USH/RUW	ROH; ROH; Fst; Fst; Fst				ENSGALG00000054016		novel gene	2	104969649	105013401	1	3
							ENSGALG00000051723		novel gene	2	104971109	104971201	-1	1
							ENSGALG00000030724		novel gene	2	105029643	105031327	1	1
							ENSGALG00000049555		novel gene	2	105165598	105224430	1	1
							ENSGALG00000053440		novel gene	2	105270148	105279296	1	1
							ENSGALG00000053958		novel gene	2	105288377	105288428	1	1
							ENSGALG00000051210		novel gene	2	105408272	105412592	-1	1
							ENSGALG00000036244		novel gene	2	105465974	105467104	1	1
							ENSGALG00000033247		novel gene	2	105579856	105581184	-1	1
							ENSGALG00000048758		novel gene	2	105614138	105625342	-1	1
							ENSGALG00000049610		novel gene	2	105713547	105766054	1	3
							ENSGALG00000052528		novel gene	2	105762850	105770125	-1	1
							ENSGALG00000015140	DSC1	desmocollin 1 [Source:NCBI gene;Acc:428527]	2	105940768	105962020	-1	3						ENSG00000134762	DSC3	18	ortholog_one2many	48.2286	47.0982	100	87.51	1
							ENSGALG00000015140	DSC1	desmocollin 1 [Source:NCBI gene;Acc:428527]	2	105940768	105962020	-1	3						ENSG00000134765	DSC1	18	ortholog_one2many	50.8571	49.7763	100	71.06	1
							ENSGALG00000015140	DSC1	desmocollin 1 [Source:NCBI gene;Acc:428527]	2	105940768	105962020	-1	3						ENSG00000134755	DSC2	18	ortholog_one2many	51.6571	50.1665	100	87.8	1
							ENSGALG00000053212		novel gene	2	105989984	106026816	-1	2
							ENSGALG00000017398	DSG1	desmoglein 4; DSG4 [Source:NCBI gene;Acc:428528]	2	106059525	106075529	1	1						ENSG00000134760	DSG1	18	ortholog_one2one	50.9744	47.3785	100	84.77	1
							ENSGALG00000015142	DSG2	desmoglein 2 [Source:NCBI gene;Acc:428529]	2	106086315	106107525	1	1						ENSG00000046604	DSG2	18	ortholog_one2one	47.3108	46.4222	100	95.62	1
							ENSGALG00000048745		novel gene	2	106110134	106112117	-1	1
							ENSGALG00000047171		novel gene	2	106117473	106117521	1	1
							ENSGALG00000015143	TTR	transthyretin [Source:NCBI gene;Acc:396277]	2	106129430	106138301	1	1	Takeda, Ohkubo 2019	Lim, Song 2014			hypothalamic gene associated with food intake during incubation behavior in chicken; regulatory gene in development of chicken reproductive tracts	ENSG00000118271	TTR	18	ortholog_one2many	62.5	71.4286	100	91.66	1
							ENSGALG00000044733	LOC112531842	transthyretin-like [Source:NCBI gene;Acc:112531842]	2	106140241	106146311	1	1						ENSG00000118271	TTR	18	ortholog_one2many	61.2245	61.2245	100	0	1
							ENSGALG00000015151	B4GALT6	beta-1,4-galactosyltransferase 6 [Source:NCBI gene;Acc:421092]	2	106147108	106171103	-1	1						ENSG00000118276	B4GALT6	18	ortholog_one2one	89.7906	89.7906	100	100	1
							ENSGALG00000053802		novel gene	2	106204829	106214042	-1	1
							ENSGALG00000015153	OPN5L1	opsin 5-like 1 [Source:NCBI gene;Acc:421093]	2	106222683	106258773	-1	1
							ENSGALG00000015157	TRAPPC8	trafficking protein particle complex 8 [Source:NCBI gene;Acc:421095]	2	106275249	106324274	-1	3	Godoy et al 2015				identified in a QTL region associated with muscle deposition	ENSG00000153339	TRAPPC8	18	ortholog_one2one	82.8804	85.0174	100	97.44	1
							ENSGALG00000029474		novel gene	2	106324490	106338771	1	1
							ENSGALG00000015163	RNF138	ring finger protein 138 [Source:NCBI gene;Acc:421096]	2	106346463	106353655	1	1						ENSG00000134758	RNF138	18	ortholog_one2one	70.7317	71.0204	75	92.15	1
							ENSGALG00000044606	MEP1B	meprin A subunit beta [Source:NCBI gene;Acc:421097]	2	106363753	106388946	1	2	Godoy et al 2015				identified in a QTL region associated with muscle deposition	ENSG00000141434	MEP1B	18	ortholog_one2one	57.5574	67.903	100	80.65	1
							ENSGALG00000015181	GAREM1	GRB2 associated regulator of MAPK1 subtype 1 [Source:NCBI gene;Acc:421098]	2	106409990	106508279	-1	2						ENSG00000141441	GAREM1	18	ortholog_one2one	84.0317	84.7032	100	100	1
							ENSGALG00000015183	RAB10L	Ras-related protein Rab-10-like [Source:NCBI gene;Acc:421099]	2	106515195	106545790	-1	1
							ENSGALG00000054929		novel gene	2	106558120	106587050	1	1
							ENSGALG00000036969	KLHL14	kelch like family member 14 [Source:NCBI gene;Acc:421100]	2	106576892	106637507	-1	1						ENSG00000197705	KLHL14	18	ortholog_one2one	96.3023	95.3822	75	100	1
							ENSGALG00000019484	CCDC178	coiled-coil domain containing 178 [Source:NCBI gene;Acc:428531]	2	106812257	106856788	-1	2
							ENSGALG00000026804	gga-mir-6707	gga-mir-6707 [Source:miRBase;Acc:MI0022529]	2	106819004	106819113	1	1
							ENSGALG00000015196	ASXL3	additional sex combs like 3, transcriptional regulator [Source:NCBI gene;Acc:421102]	2	106885853	107013873	1	4						ENSG00000141431	ASXL3	18	ortholog_one2one	72.6705	72.5089	100	100	1
							ENSGALG00000052711		novel gene	2	107017358	107054001	-1	1
							ENSGALG00000054826		novel gene	2	107040122	107045815	1	1
							ENSGALG00000015198	NOL4	nucleolar protein 4 like [Source:NCBI gene;Acc:769466]	2	107062555	107248585	-1	1						ENSG00000101746	NOL4	18	ortholog_one2one	89.4895	93.4169	100	98.04	1
							ENSGALG00000039923		novel gene	2	107155022	107156950	1	1
							ENSGALG00000052551		novel gene	2	107294403	107298810	1	2
							ENSGALG00000015211	DTNA	dystrobrevin alpha [Source:NCBI gene;Acc:421104]	2	107360212	107534708	1	6	Godoy et al 2015				identified in a QTL region associated with muscle deposition	ENSG00000134769	DTNA	18	ortholog_one2one	85.0422	91.5584	75	100	1
							ENSGALG00000015215	MAPRE2	microtubule associated protein RP/EB family member 2 [Source:NCBI gene;Acc:421105]	2	107572271	107654002	1	2						ENSG00000166974	MAPRE2	18	ortholog_one2one	70.4961	82.5688	50	87.49	1
							ENSGALG00000015219	SELENOI2	selenoprotein I 2 [Source:NCBI gene;Acc:100857837]	2	107656418	107705493	-1	3
							ENSGALG00000015226	LOC421106	KIAA0146 (SPIDR) [Source:NCBI gene;Acc:421106]	2	107710840	107910331	1	4						ENSG00000164808	SPIDR	8	ortholog_one2one	48.1323	49.2896	50	49.1	1
							ENSGALG00000040180	CEBPD	CCAAT/enhancer binding protein delta [Source:NCBI gene;Acc:107052707]	2	107911432	107912427	-1	1						ENSG00000221869	CEBPD	8	ortholog_one2one	52.649	59.1078	50	100	1
							ENSGALG00000042469	PRKDC	protein kinase, DNA-activated, catalytic polypeptide [Source:NCBI gene;Acc:395376]	2	107917056	108001222	-1	1	Godoy et al 2015	Jang et al 2014			identified in a QTL region associated with muscle deposition; candidate gene in the autoimmune vitiligo Smyth line chicken model	ENSG00000253729	PRKDC	8	ortholog_one2one	68.635	68.7016	100	96.83	1
							ENSGALG00000012915	MCM4	minichromosome maintenance complex component 4 [Source:NCBI gene;Acc:426764]	2	108001950	108013186	1	1						ENSG00000104738	MCM4	8	ortholog_one2one	86.7288	86.3268	75	99.78	1
							ENSGALG00000052967		novel gene	2	108029341	108033587	1	2
							ENSGALG00000028133	UBE2V2	ubiquitin conjugating enzyme E2 V2 [Source:NCBI gene;Acc:421109]	2	108035114	108066857	1	1						ENSG00000169139	UBE2V2	8	ortholog_one2one	61.5721	97.2414	75	79.4	1
							ENSGALG00000053346		novel gene	2	108073185	108079568	1	1
							ENSGALG00000015234		novel gene	2	108097150	108147488	1	2						ENSG00000186510	CLCNKA	1	ortholog_many2many	13.1783	4.94905		0
							ENSGALG00000015234		novel gene	2	108097150	108147488	1	2						ENSG00000184908	CLCNKB	1	ortholog_many2many	13.5659	5.09461		0
							ENSGALG00000046903		novel gene	2	108175580	108205312	1	2
							ENSGALG00000051901		novel gene	2	108261733	108265683	1	1
							ENSGALG00000053370		novel gene	2	108274391	108290507	1	2
							ENSGALG00000021949	U6	U6 spliceosomal RNA [Source:RFAM;Acc:RF00026]	2	108306295	108306397	1	1
							ENSGALG00000030902	SNAI2	snail family transcriptional repressor 2 [Source:NCBI gene;Acc:432368]	2	108430041	108432260	-1	1
							ENSGALG00000053658		novel gene	2	108475567	108484328	1	1
							ENSGALG00000039536	C2H8ORF22	chromosome 2 open reading frame, human C8orf22 [Source:NCBI gene;Acc:425711]	2	108494837	108497336	1	1						ENSG00000168333	PPDPFL	8	ortholog_one2one	52.9412	53.5714	75	91.09	1
							ENSGALG00000049972		novel gene	2	108666500	108682507	1	1
							ENSGALG00000035863		novel gene	2	108737269	108737544	-1	1
							ENSGALG00000015248	SNTG1	syntrophin gamma 1 [Source:NCBI gene;Acc:421113]	2	108764816	109090785	1	1						ENSG00000147481	SNTG1	8	ortholog_one2one	93.4236	93.4236	50	97.51	1
							ENSGALG00000053102		novel gene	2	109285498	109296115	-1	1
							ENSGALG00000049895		novel gene	2	109363263	109363312	1	1
							ENSGALG00000049655		novel gene	2	109385710	109399578	-1	3
							ENSGALG00000047942		novel gene	2	109428944	109448905	-1	3
							ENSGALG00000031035	PCMTD1	protein-L-isoaspartate (D-aspartate) O-methyltransferase domain containing 1 [Source:NCBI gene;Acc:421114]	2	109465995	109509669	-1	3						ENSG00000168300	PCMTD1	8	ortholog_one2one	92.7374	92.9972	100	100	1
							ENSGALG00000015254	ST18	ST18, C2H2C-type zinc finger [Source:NCBI gene;Acc:421115]	2	109572158	109745154	-1	3	Godoy et al 2015				identified in a QTL region associated with muscle deposition	ENSG00000147488	ST18	8	ortholog_one2one	73.7762	80.6113	100	95.76	1
							ENSGALG00000048885		novel gene	2	109842961	109846031	-1	1
							ENSGALG00000054269		novel gene	2	109899091	109912259	-1	1
							ENSGALG00000015259	RB1CC1	RB1 inducible coiled-coil 1 [Source:NCBI gene;Acc:421116]	2	109935359	110008388	-1	2	Godoy et al 2015	Luo et al 2014			related to muscle development and identified in a QTL region associated with muscle deposition; apoptosis-related gene that might be important factor in chickens under acute heat stress	ENSG00000023287	RB1CC1	8	ortholog_one2one	79.7247	79.9247	100	100	1
							ENSGALG00000050073		novel gene	2	110069886	110079404	-1	3
							ENSGALG00000015261	NPBWR1	neuropeptides B and W receptor 1 [Source:NCBI gene;Acc:421117]	2	110084486	110087007	1	1						ENSG00000288611	NPBWR1	8	ortholog_one2one	65.5589	66.1585	100	86.13	1
							ENSGALG00000050704		novel gene	2	110097740	110101820	-1	1
							ENSGALG00000015269	OPRK1	opioid receptor kappa 1 [Source:NCBI gene;Acc:428533]	2	110144374	110165360	-1	1						ENSG00000082556	OPRK1	8	ortholog_one2one	85.5643	85.7895	100	100	1
							ENSGALG00000013621	ATP6V1H	ATPase H+ transporting V1 subunit H [Source:NCBI gene;Acc:426199]	2	110240177	110289554	-1	1						ENSG00000047249	ATP6V1H	8	ortholog_one2one	94.5833	93.9959	100	99.9	1
							ENSGALG00000025941	RGS20	regulator of G-protein signaling 20 [Source:NCBI gene;Acc:395646]	2	110314102	110333425	1	2						ENSG00000147509	RGS20	8	ortholog_one2one	79.2373	48.1959	100	78.31	1
							ENSGALG00000015274	TCEA1	transcription elongation factor A1 [Source:NCBI gene;Acc:421119]	2	110336672	110362086	-1	2						ENSG00000187735	TCEA1	8	ortholog_one2one	88.8158	89.701	100	100	1
							ENSGALG00000048567		novel gene	2	110366072	110366126	1	1
							ENSGALG00000040421	LYPLA1	lysophospholipase I [Source:NCBI gene;Acc:770321]	2	110368788	110378439	-1	1						ENSG00000120992	LYPLA1	8	ortholog_one2one	85.5895	85.2174	100	100	1
							ENSGALG00000041086	MRPL15	mitochondrial ribosomal protein L15 [Source:NCBI gene;Acc:421121]	2	110380891	110389410	1	1						ENSG00000137547	MRPL15	8	ortholog_one2one	83.5017	83.7838	100	96.56	1
							ENSGALG00000050006		novel gene	2	110415355	110418349	1	1
							ENSGALG00000047762		novel gene	2	110447606	110454547	1	1
							ENSGALG00000051931		novel gene	2	110447657	110484390	1	1
							ENSGALG00000032994	SOX17	SRY-box 17 [Source:NCBI gene;Acc:428534]	2	110517253	110518918	1	1						ENSG00000164736	SOX17	8	ortholog_one2one	60	59.4203	100	100	1
							ENSGALG00000051643		novel gene	2	110521533	110522864	1	1
							ENSGALG00000031869	RP1	RP1 axonemal microtubule associated (autosomal dominant) [Source:NCBI gene;Acc:421123]	2	110575597	110697739	1	2
							ENSGALG00000054096		novel gene	2	110703912	110716009	1	1
							ENSGALG00000047342		novel gene	2	110741632	110753386	1	1
							ENSGALG00000035429	XKR4	XK related 4 [Source:NCBI gene;Acc:100858171]	2	110760621	110984213	1	1						ENSG00000206579	XKR4	8	ortholog_one2one	80.8264	75.2308	100	100	1
							ENSGALG00000049819		novel gene	2	110996238	110998586	1	1
							ENSGALG00000031835	TMEM68	transmembrane protein 68 [Source:NCBI gene;Acc:421124]	2	111010166	111029857	-1	1						ENSG00000167904	TMEM68	8	ortholog_one2many	58.4337	59.8765	100	79.72	1
							ENSGALG00000030767	LOC421125	transmembrane protein 68-like [Source:NCBI gene;Acc:421125]	2	111032635	111051679	-1	1						ENSG00000167904	TMEM68	8	ortholog_one2many	53.1646	51.8519	100	21.08	1
	L	RUW	ROH				ENSGALG00000042621	HNF4G	hepatocyte nuclear factor 4 gamma	2	118700641	118730662	1	2	Fedorova et al 2022	Elferink et al 2012	Ankra-Badu et al 2010		signal of selective sweep; candidate gene presumably associated with adaptation to low temperatures in RW chickens; putative selective sweep resulted from selection for body weight traits; overlaps with QTL for body weight	ENSG00000164749	HNF4G	8	ortholog_one2one	87.4449	87.2527	100	100	1
23		RUW; USH	ROH	m	RUW	ROH	ENSGALG00000041795	WWP1	WW domain containing E3 ubiquitin protein ligase 1 [Source:NCBI gene;Acc:420212]	2	122974548	123034608	1	2	Fedorova et al 2022	Qanbari et al 2015	Matsumoto et al 2008		signal of selective sweep; candidate gene presumably associated with adaptation to low temperatures in RW chickens; putative selective sweep resulted from selection for body weight traits; overlaps with QTL for body weight; selection candidate for muscularity in broilers detected as signal of parallel divergence; responsible for the chicken muscular dystrophy	ENSG00000123124	WWP1	8	ortholog_one2one	83.4056	83.4056	100	100	1
							ENSGALG00000031248	RMDN1	regulator of microtubule dynamics 1 [Source:NCBI gene;Acc:420213]	2	123036659	123049268	-1	1						ENSG00000176623	RMDN1	8	ortholog_one2one	66.6667	64.9682	100	69.59	1
							ENSGALG00000035561	CPNE3	copine 3 [Source:NCBI gene;Acc:420214]	2	123049325	123074961	1	1						ENSG00000085719	CPNE3	8	ortholog_one2one	86.4916	85.8473	100	99.4	1
							ENSGALG00000037644	CNGB3	cyclic nucleotide gated channel beta 3 [Source:NCBI gene;Acc:428367]	2	123078084	123111520	-1	3						ENSG00000170289	CNGB3	8	ortholog_one2one	63.2931	51.7923	100	78.22	1
							ENSGALG00000032031	MMP16	matrix metallopeptidase 16 [Source:NCBI gene;Acc:396116]	2	123570466	123745959	-1	2	Kudinov et al 2019				candidate gene for chick down color in RW chickens as found by GWAS	ENSG00000156103	MMP16	8	ortholog_one2one	94.9097	95.2224	100	100	1
							ENSGALG00000053033		novel gene	2	123687063	123688856	1	1
							ENSGALG00000049271		novel gene	2	124016668	124102534	1	2
							ENSGALG00000043535	RIPK2	receptor interacting serine/threonine kinase 2 [Source:NCBI gene;Acc:420215]	2	124171738	124191159	1	2	Fedorova et al 2022	Tao et al 2017			candidate gene presumably associated with adaptation to low temperatures in RW chickens; signal of selective sweep; involved in innate immune response following pathogenic invasion in chicken	ENSG00000104312	RIPK2	8	ortholog_one2one	62.7178	66.6667	100	76.17	1
							ENSGALG00000034806	SLC7A7	solute carrier family 7 member 7 [Source:NCBI gene;Acc:420216]	2	124192826	124215149	1	2						ENSG00000164893	SLC7A13	8	ortholog_many2many	27.1287	29.1489		0
							ENSGALG00000049251		novel gene	2	124227980	124250757	-1	2
							ENSGALG00000042840	OSGIN2	oxidative stress induced growth inhibitor family member 2 [Source:NCBI gene;Acc:420217]	2	124252530	124264647	1	5	Fedorova et al 2022				candidate gene presumably associated with adaptation to low temperatures in RW chickens; signal of selective sweep	ENSG00000164823	OSGIN2	8	ortholog_one2one	61.4958	80.8743	100	94.1	1
							ENSGALG00000037686	NBN	nibrin [Source:NCBI gene;Acc:374246]	2	124273535	124294981	-1	3						ENSG00000104320	NBN	8	ortholog_one2one	49.2696	49.2042	100	76.08	1
							ENSGALG00000036990	DECR1	2,4-dienoyl-CoA reductase 1, mitochondrial [Source:NCBI gene;Acc:420218]	2	124297207	124306416	1	2	Fedorova et al 2022				candidate gene presumably associated with adaptation to low temperatures in RW chickens; signal of selective sweep	ENSG00000104325	DECR1	8	ortholog_one2one	77.381	77.6119	100	93.4	1
							ENSGALG00000032282	CALB1	calbindin 1 [Source:NCBI gene;Acc:396519]	2	124313161	124331362	-1	1	Laptev et al 2021	Fosser et al 2013	Ebeid et al 2012	Arazi et al 2009	downregulation in cecum of Salmonella challenged chicks that also correlated with lower Ca content in blood; related to neuroplasticity; activity in intestinal segments and eggshell gland negatively affected by high ambient temperature causing deterioration of eggshell quality characteristics under heat stress conditions; participates in eggshell calcification process	ENSG00000104327	CALB1	8	ortholog_one2one	79.0076	79.3103	100	100	1
							ENSGALG00000053987		novel gene	2	124482268	124500607	-1	2
							ENSGALG00000042599	TMEM64	transmembrane protein 64 [Source:NCBI gene;Acc:770964]	2	124514641	124525878	-1	1						ENSG00000180694	TMEM64	8	ortholog_one2one	44.6771	67.3684	100	97.23	1
							ENSGALG00000051241		novel gene	2	124526475	124551626	-1	2
							ENSGALG00000029509	NECAB1	N-terminal EF-hand calcium binding protein 1 [Source:NCBI gene;Acc:420219]	2	124557381	124612440	1	2	Fedorova et al 2022				candidate gene presumably associated with adaptation to low temperatures in RW chickens; signal of selective sweep	ENSG00000123119	NECAB1	8	ortholog_one2one	64.4444	66.0969	100	83.88	1
							ENSGALG00000037992	C8orf88	chromosome 8 open reading frame 88 [Source:NCBI gene;Acc:420220]	2	124616036	124623485	-1	3						ENSG00000253250	C8orf88	8	ortholog_one2one	48.8189	52.9915	100	29.35	1
							ENSGALG00000029571	TMEM55A	transmembrane protein 55A [Source:NCBI gene;Acc:420221]	2	124638608	124662069	-1	1						ENSG00000155099	PIP4P2	8	ortholog_one2one	93.7743	93.7743	100	100	1
							ENSGALG00000041337	OTUD6A	OTU deubiquitinase 6A [Source:NCBI gene;Acc:420222]	2	124677733	124686647	1	1						ENSG00000155100	OTUD6B	8	ortholog_one2one	73.5099	75.7679	100	100	1
							ENSGALG00000033638	SLC26A7	solute carrier family 26 member 7 [Source:NCBI gene;Acc:428369]	2	124712148	124778783	1	2						ENSG00000147606	SLC26A7	8	ortholog_one2one	73.2523	73.4756	100	99.03	1
							ENSGALG00000050276		novel gene	2	124789251	124820508	1	2
							ENSGALG00000033091	RUNX1T1	RUNX1 translocation partner 1 [Source:NCBI gene;Acc:395503]	2	124950602	125056942	-1	4	Fedorova et al 2022				candidate gene presumably associated with adaptation to low temperatures in RW chickens; signal of selective sweep	ENSG00000079102	RUNX1T1	8	ortholog_one2one	95.1987	86.727	100	94.36	1
							ENSGALG00000049541		novel gene	2	125207619	125221454	-1	1
							ENSGALG00000054092		novel gene	2	125240371	125242995	-1	2
24		USH; USH/OMF	ROH; Fst				ENSGALG00000040256	RIMS2	regulating synaptic membrane exocytosis 2 [Source:NCBI gene;Acc:420264]	2	129350229	129792370	1	5	Qu et al 2021				candidate gene for mottled eggshell trait	ENSG00000176406	RIMS2	8	ortholog_one2one	78.6622	87.1757	75	99.61	1
							ENSGALG00000033520	DCSTAMP	dendrocyte expressed seven transmembrane protein [Source:NCBI gene;Acc:420265]	2	129825673	129834748	1	3						ENSG00000164935	DCSTAMP	8	ortholog_one2one	43.0085	43.1915	100	89.78	1
							ENSGALG00000039011	DPYS	dihydropyrimidinase [Source:NCBI gene;Acc:420266]	2	129839389	129867420	-1	3						ENSG00000147647	DPYS	8	ortholog_one2one	71.3748	73.025	100	75.03	1
							ENSGALG00000033630	LRP12	LDL receptor related protein 12 [Source:NCBI gene;Acc:420267]	2	129872670	129924271	-1	2						ENSG00000147650	LRP12	8	ortholog_one2one	88.4481	88.2421	50	91.02	1
							ENSGALG00000048807		novel gene	2	129927790	129937988	-1	2
							ENSGALG00000048944		novel gene	2	129948078	129973660	-1	1
							ENSGALG00000053664		novel gene	2	129967410	129994977	1	1
							ENSGALG00000047710		novel gene	2	130159030	130163055	-1	1
							ENSGALG00000040079	ZFPM2	zinc finger protein, FOG family member 2 [Source:NCBI gene;Acc:420269]	2	130175913	130483288	1	4	Zhang et al 2017				ZFPM2 knockdown (epression inhibition) is caused by miR-17-92 cluster and promotes chicken preadipocyte proliferation	ENSG00000169946	ZFPM2	8	ortholog_one2one	90.0087	90.0087	50	100	1
							ENSGALG00000043785		novel gene	2	130419407	130428964	-1	1
							ENSGALG00000051853		novel gene	2	130527099	130529602	1	1
							ENSGALG00000054307		novel gene	2	130580345	130591084	-1	1
							ENSGALG00000053220		novel gene	2	130588631	130595013	1	4
							ENSGALG00000047275		novel gene	2	130595886	130597738	-1	3
							ENSGALG00000054644		novel gene	2	130595886	130617144	1	3
							ENSGALG00000049656		novel gene	2	130607808	130617144	-1	3
							ENSGALG00000051765		novel gene	2	130623803	130629152	1	1						ENSG00000261150	EPPK1	8	ortholog_one2one				0
							ENSGALG00000049082		novel gene	2	130636932	130641908	-1	2
							ENSGALG00000052538		novel gene	2	130658535	130659304	-1	1						ENSG00000235173	HGH1	8	ortholog_one2many	38.8128	21.7949	50	78.44
							ENSGALG00000047359	MAF1	MAF1 homolog, negative regulator of RNA polymerase III [Source:NCBI gene;Acc:100857613]	2	130663345	130679919	-1	2						ENSG00000179632	MAF1	8	ortholog_one2one	73.9286	80.8594	25	75.98	1
							ENSGALG00000048524	LOC101751687	putative uncharacterized protein FLJ22184-like; SHARPIN [Source:NCBI gene;Acc:101751687]	2	130680375	130713492	1	1						ENSG00000179526	SHARPIN	8	ortholog_one2one	32.4324	40.3101	50	22.31	1
							ENSGALG00000049677		novel gene	2	130725827	130728188	1	1						ENSG00000235173	HGH1	8	ortholog_one2many	50.4762	13.5897	50	55.81
							ENSGALG00000029867	LOC101749352	maestro heat-like repeat-containing protein family member 1-like; MROH1 [Source:NCBI gene;Acc:101749352]	2	130731663	130807659	1	7						ENSG00000179832	MROH1	8	ortholog_one2one	35.7288	42.7179	50	76.65	1
							ENSGALG00000053353	BOP1	block of proliferation 1 [Source:NCBI gene;Acc:425985]	2	130809697	130899627	-1	3	Abaci et al 2010				has a modifier role in hypertrophic cardiomyopathy in human	ENSG00000261236	BOP1	8	ortholog_one2one	44.0183	64.6113	100	83.69	1
							ENSGALG00000043433	SCX	scleraxis bHLH transcription factor [Source:NCBI gene;Acc:374101]	2	130828340	130839147	1	1						ENSG00000260428	SCX	8	ortholog_one2one	80.7487	75.1244	75	100	1
							ENSGALG00000036821	HSF1	heat shock transcription factor 1 [Source:NCBI gene;Acc:420362]	2	130889827	130993771	1	1	Kawazoe et al 1999				rapidly activated by even mild heat shock and mediates stress signals to heat shock gene expression in chicken	ENSG00000185122	HSF1	8	ortholog_one2one	78.4257	50.8507	50	85.9	1
							ENSGALG00000046833		novel gene	2	131015321	131017405	-1	1
							ENSGALG00000050153		novel gene	2	131018916	131020415	-1	1
							ENSGALG00000048571		novel gene	2	131036609	131040531	1	3
							ENSGALG00000052069		novel gene	2	131037697	131040529	-1	3
							ENSGALG00000054424		novel gene	2	131044996	131046336	1	1
							ENSGALG00000049028		novel gene	2	131097427	131099728	1	1
							ENSGALG00000047027		novel gene	2	131127469	131154245	-1	4						ENSG00000173137	ADCK5	8	ortholog_one2one	30.5882	31.3793		37.22
							ENSGALG00000053756		novel gene	2	131131039	131133981	1	1
							ENSGALG00000048064	LOC107049660	glycogen phosphorylase, muscle form-like; withdrawn by NCBI [Source:NCBI gene;Acc:107049660]	2	131158698	131165907	1	1						ENSG00000068976	PYGM	11	ortholog_one2one	66.875	12.7078	25	0
							ENSGALG00000054187		novel gene	2	131174886	131186117	1	1						ENSG00000110076	NRXN2	11	ortholog_one2one	10.6125	8.70327	25	20.84
							ENSGALG00000048025		novel gene	2	131187964	131207918	1	2
							ENSGALG00000042375	LOC101748706	ATP-dependent DNA helicase Q4-like [Source:NCBI gene;Acc:101748706]	2	131213171	131252088	1	2						ENSG00000160957	RECQL4	8	ortholog_one2one	25.9414	46.1921		49.33
							ENSGALG00000042182	OXR1	oxidation resistance 1 [Source:NCBI gene;Acc:420270]	2	131316861	131581649	1	7						ENSG00000164830	OXR1	8	ortholog_one2one	70.5562	74.1123	50	96.22	1
							ENSGALG00000025532	gga-mir-1813-1	gga-mir-1813-1 [Source:miRBase;Acc:MI0007467]	2	131493290	131493375	1	1
							ENSGALG00000041043	ABRA	actin binding Rho activating protein [Source:NCBI gene;Acc:430953]	2	131587261	131592411	-1	1						ENSG00000174429	ABRA	8	ortholog_one2one	56.5757	59.8425	50	90.25	1
							ENSGALG00000029983	ANGPT1	angiopoietin 1 [Source:NCBI gene;Acc:395129]	2	131756078	131920640	-1	1						ENSG00000154188	ANGPT1	8	ortholog_one2one	91.7671	91.7671	100	100	1
							ENSGALG00000048446		novel gene	2	132061305	132063473	1	1
							ENSGALG00000030030	RSPO2	R-spondin 2 [Source:NCBI gene;Acc:420271]	2	132071594	132172629	-1	2						ENSG00000147655	RSPO2	8	ortholog_one2one	84.2324	83.5391	100	100	1
							ENSGALG00000037067	EIF3E	eukaryotic translation initiation factor 3 subunit E [Source:NCBI gene;Acc:420272]	2	132199298	132219771	-1	2						ENSG00000104408	EIF3E	8	ortholog_one2one	94.3723	97.9775	100	98.26	1
							ENSGALG00000052841		novel gene	2	132219873	132222528	1	1
							ENSGALG00000040325	EMC2	ER membrane protein complex subunit 2 [Source:NCBI gene;Acc:420273]	2	132270544	132336875	1	3						ENSG00000104412	EMC2	8	ortholog_one2one	86.4353	92.2559	100	95.12	1
							ENSGALG00000054555		novel gene	2	132369864	132391852	1	1
							ENSGALG00000051067		novel gene	2	132404552	132410118	1	1
							ENSGALG00000041553		novel gene	2	132417822	132418772	-1	1
							ENSGALG00000050003		novel gene	2	132465797	132468904	-1	2
							ENSGALG00000033701	TRHR	thyrotropin releasing hormone receptor [Source:NCBI gene;Acc:395770]	2	132483774	132498269	1	1	Martinez et al 1998				involved in vagal-dependent stimulation of gastric emptying induced by acute cold in rats	ENSG00000174417	TRHR	8	ortholog_one2one	82.0253	81.407	100	99	1
							ENSGALG00000040879	NUDCD1	NudC domain containing 1 [Source:NCBI gene;Acc:428379]	2	132522302	132547557	-1	1						ENSG00000120526	NUDCD1	8	ortholog_one2one	59.8093	75.3002	100	89.69	1
							ENSGALG00000052204	ENY2	ENY2, transcription and export complex 2 subunit [Source:NCBI gene;Acc:420275]	2	132547320	132554441	1	1						ENSG00000120533	ENY2	8	ortholog_one2one	95.8333	91.0891	100	99.04	1
							ENSGALG00000036293	EBAG9	estrogen receptor binding site associated, antigen, 9 [Source:NCBI gene;Acc:420276]	2	132562852	132582862	1	4						ENSG00000147654	EBAG9	8	ortholog_one2one	52.6786	83.0986	100	78.43	1
							ENSGALG00000036527	SYBU	syntabulin [Source:NCBI gene;Acc:420277]	2	132583836	132627922	-1	1						ENSG00000147642	SYBU	8	ortholog_one2one	66.5653	66.0633	100	98.73	1
							ENSGALG00000031449	KCNV1	potassium voltage-gated channel modifier subfamily V member 1 [Source:NCBI gene;Acc:420278]	2	132745681	132755803	-1	2						ENSG00000164794	KCNV1	8	ortholog_one2one	77.2727	78.2	100	100	1
							ENSGALG00000051762		novel gene	2	132894803	132901102	-1	1
							ENSGALG00000048052		novel gene	2	132961489	132996438	1	2
							ENSGALG00000031578	CSMD3	CUB and Sushi multiple domains 3 [Source:NCBI gene;Acc:420279]	2	133608005	134026696	-1	2	Chen et al 2021				candidate gene potentially related to egg production	ENSG00000164796	CSMD3	8	ortholog_one2one	94.0232	85.2981	100	96.31	1
							ENSGALG00000046517		novel gene	2	133816999	133819377	1	1
							ENSGALG00000049178		novel gene	2	134026422	134174660	-1	2
							ENSGALG00000051806		novel gene	2	134218177	134219784	1	1
25		OMF; USH	ROH				ENSGALG00000047366		novel gene	3	1023334	1163882	1	2
							ENSGALG00000040223	gga-mir-7463	gga-mir-7463 [Source:miRBase;Acc:MI0024136]	3	1064693	1064754	1	1
							ENSGALG00000027797		novel gene	3	1312902	1313004	-1	1
							ENSGALG00000052155		novel gene	3	1316920	1384365	1	1
							ENSGALG00000047239		novel gene	3	1474533	1476380	1	1
							ENSGALG00000037572		novel gene	3	1479826	1484876	1	1
							ENSGALG00000028930		novel gene	3	1688275	1688425	-1	1
							ENSGALG00000054556		novel gene	3	1771374	1802844	1	1
							ENSGALG00000047767	LOC112532168	uncharacterized LOC112532168; withdrawn by NCBI staff [Source:NCBI gene;Acc:112532168]	3	1791912	1859384	-1	2
							ENSGALG00000050081		novel gene	3	1875659	1876234	-1	1
							ENSGALG00000034048	BCL11A	B-cell CLL/lymphoma 11A [Source:NCBI gene;Acc:421199]	3	1875922	1931759	-1	1						ENSG00000119866	BCL11A	2	ortholog_one2one	96.2312	91.7365	100	98.4	1
							ENSGALG00000054854		novel gene	3	1933293	1941895	1	1
							ENSGALG00000007853	PAPOLG	poly(A) polymerase gamma [Source:NCBI gene;Acc:100857196]	3	2015400	2032464	1	1						ENSG00000115421	PAPOLG	2	ortholog_one2one	72.9917	71.6033	100	97.05	1
							ENSGALG00000007845	REL	REL proto-oncogene, NF-kB subunit [Source:NCBI gene;Acc:396500]	3	2054433	2088375	1	1						ENSG00000162924	REL	2	ortholog_one2one	52.0067	52.9813	100	52.2	1
							ENSGALG00000007835	PUS10	pseudouridylate synthase 10 [Source:NCBI gene;Acc:421198]	3	2090439	2124498	-1	2						ENSG00000162927	PUS10	2	ortholog_one2one	74.1636	75.4253	100	100	1
							ENSGALG00000007832	PEX13	peroxisomal biogenesis factor 13 [Source:NCBI gene;Acc:421197]	3	2124834	2132004	1	1						ENSG00000162928	PEX13	2	ortholog_one2one	77.33	76.1787	100	100	1
							ENSGALG00000007825	KIAA1841	KIAA1841 [Source:NCBI gene;Acc:421196]	3	2132842	2156058	1	2						ENSG00000162929	SANBR	2	ortholog_one2one	76.1838	76.1838	100	100	1
							ENSGALG00000023934	LOC421195	protocadherin Fat 4-like [Source:NCBI gene;Acc:421195]	3	2164309	2210774	1	1
							ENSGALG00000004483	AHSA2	AHA1, activator of heat shock 90kDa protein ATPase homolog 2 (yeast) [Source:NCBI gene;Acc:421194]	3	2211235	2219474	1	1
							ENSGALG00000004455	USP34	ubiquitin specific peptidase 34 [Source:NCBI gene;Acc:421193]	3	2219254	2362677	-1	6						ENSG00000115464	USP34	2	ortholog_one2one	92.2778	93.683	75	99.33	1
							ENSGALG00000029476	XPO1	exportin 1 [Source:NCBI gene;Acc:421192]	3	2366625	2408562	-1	1						ENSG00000082898	XPO1	2	ortholog_one2one	98.5994	98.5994	50	100	1
							ENSGALG00000038549		novel gene	3	2416491	2431112	1	1
							ENSGALG00000037957		novel gene	3	2452397	2454234	-1	1						ENSG00000196975	ANXA4	2	ortholog_one2many	75.8064	14.6417		0
							ENSGALG00000052361		novel gene	3	2454327	2458720	1	1
							ENSGALG00000038727		novel gene	3	2484038	2494920	-1	3
							ENSGALG00000054844		novel gene	3	2498665	2510499	-1	1
							ENSGALG00000029261	RTN4	reticulon 4 [Source:NCBI gene;Acc:378790]	3	2503066	2562071	1	5						ENSG00000115310	RTN4	2	ortholog_one2one	50.3883	48.9933	50	100	1
							ENSGALG00000008139	EML6	echinoderm microtubule associated protein like 6 [Source:NCBI gene;Acc:421215]	3	2560870	2680684	-1	2						ENSG00000214595	EML6	2	ortholog_one2one	93.5369	93.8713	75	100	1
							ENSGALG00000029512	SPTBN1	spectrin beta, non-erythrocytic 1 [Source:NCBI gene;Acc:421216]	3	2697040	2819577	-1	4						ENSG00000115306	SPTBN1	2	ortholog_one2one	96.0203	95.9391	100	100	1
							ENSGALG00000027632	ACYP2	acylphosphatase 2 [Source:NCBI gene;Acc:421217]	3	2880596	2928699	-1	1						ENSG00000170634	ACYP2	2	ortholog_one2one	70.8738	42.4419	100	62.16	1
							ENSGALG00000050343		novel gene	3	2928782	2931759	-1	3
							ENSGALG00000008163	PSME4	proteasome activator subunit 4 [Source:NCBI gene;Acc:421218]	3	2948220	3011913	1	2						ENSG00000068878	PSME4	2	ortholog_one2one	89.2367	88.1715	100	100	1
26		USH; USH/WCR	ROH; Fst				ENSGALG00000009034	ALK	ALK receptor tyrosine kinase [Source:NCBI gene;Acc:421297]	3	9091386	9110192	1	2						ENSG00000171094	ALK	2	ortholog_one2one	81.3312	30.9259	100	67.1	1
							ENSGALG00000009024	CLIP4	CAP-Gly domain containing linker protein family member 4 [Source:NCBI gene;Acc:428556]	3	9097406	9136655	-1	4						ENSG00000115295	CLIP4	2	ortholog_one2one	68.4136	68.5106	100	86.13	1
							ENSGALG00000009007	C2orf71	chromosome 2 open reading frame 71; photoreceptor cilium actin regulator (PCARE) [Source:NCBI gene;Acc:101748653]	3	9144569	9148345	1	1						ENSG00000179270	PCARE	2	ortholog_one2one	34.4197	33.618	100	95.87	1
							ENSGALG00000008998	FAM179A	family with sequence similarity 179 member A [Source:NCBI gene;Acc:421296]	3	9164062	9211550	-1	2						ENSG00000189350	TOGARAM2	2	ortholog_one2one	48.6735	46.8106	100	80.49	1
							ENSGALG00000032529	WDR43	WD repeat domain 43 [Source:NCBI gene;Acc:421295]	3	9215963	9237768	-1	1						ENSG00000163811	WDR43	2	ortholog_one2one	71.407	69.7194	100	100	1
							ENSGALG00000027915	LOC112532235	small nucleolar RNA SNORD53/SNORD92 [Source:NCBI gene;Acc:112532235]	3	9223715	9223793	-1	1
							ENSGALG00000028735	LOC112532237	small nucleolar RNA SNORD53/SNORD92 [Source:NCBI gene;Acc:112532237]	3	9226797	9226880	-1	1						ENSG00000264994	SNORD92	2	ortholog_one2one	75	74.1176		0
							ENSGALG00000027994	LOC112532238	small nucleolar RNA SNORD53/SNORD92 [Source:NCBI gene;Acc:112532238]	3	9228020	9228103	-1	1
							ENSGALG00000027343	LOC112532236	small nucleolar RNA SNORD53/SNORD92 [Source:NCBI gene;Acc:112532236]	3	9232247	9232323	-1	1
							ENSGALG00000008979	TRMT61B	tRNA methyltransferase 61B [Source:NCBI gene;Acc:101748994]	3	9237777	9243926	1	1						ENSG00000171103	TRMT61B	2	ortholog_one2one	46.1538	41.5094	75	70.63	1
							ENSGALG00000017392	SPDYA	speedy/RINGO cell cycle regulator family member A [Source:NCBI gene;Acc:101748777]	3	9243265	9249046	-1	2						ENSG00000163806	SPDYA	2	ortholog_one2one	60.8025	62.9393	50	98.26	1
							ENSGALG00000047367		novel gene	3	9255169	9267730	-1	1
							ENSGALG00000008969	EPCAM	epithelial cell adhesion molecule [Source:NCBI gene;Acc:421292]	3	9260060	9446795	1	2						ENSG00000119888	EPCAM	2	ortholog_one2one	55.5556	54.1401	50	41.4	1
							ENSGALG00000008962	MSH2	mutS homolog 2 [Source:NCBI gene;Acc:378799]	3	9267920	9295874	1	1						ENSG00000095002	MSH2	2	ortholog_one2one	78.3439	79.015	50	99.9	1
							ENSGALG00000043013		novel gene	3	9303792	9310266	-1	1
							ENSGALG00000008960	KCNK12	potassium two pore domain channel subfamily K member 12 [Source:NCBI gene;Acc:428554]	3	9310529	9323708	-1	1						ENSG00000184261	KCNK12	2	ortholog_one2one	74.9398	72.3256	100	100	1
							ENSGALG00000055043		novel gene	3	9370332	9382802	-1	1
							ENSGALG00000008957	MSH6	mutS homolog 6 [Source:NCBI gene;Acc:421291]	3	9383316	9394077	1	2						ENSG00000116062	MSH6	2	ortholog_one2one	68.927	68.0147	100	96.85	1
							ENSGALG00000008944	FBXO11	F-box protein 11 [Source:NCBI gene;Acc:421289]	3	9395346	9458482	-1	2	San et al 2021	Li et al 2011			involved in heat regulation and response to chronic heat exposure; involved in intramuscular fat deposition	ENSG00000138081	FBXO11	2	ortholog_one2one	98.0813	93.7433	100	100	1
							ENSGALG00000008942	FOXN2	forkhead box N2 [Source:NCBI gene;Acc:421288]	3	9524890	9552231	1	4	Hu et al 2020				related to growth of skeletal muscle in black Muscovy duck	ENSG00000170802	FOXN2	2	ortholog_one2one	82.4201	83.7587	75	98.73	1
							ENSGALG00000008937	PPP1R21	protein phosphatase 1 regulatory subunit 21 [Source:NCBI gene;Acc:421287]	3	9563168	9592601	1	4						ENSG00000162869	PPP1R21	2	ortholog_one2one	76.1671	79.4872	50	94.97	1
							ENSGALG00000008931	COMMD1	copper metabolism domain containing 1 [Source:NCBI gene;Acc:769006]	3	9592856	9662389	1	3						ENSG00000173163	COMMD1	2	ortholog_one2one	51.6279	58.4211	50	87.29	1
							ENSGALG00000008930	B3GNT2	UDP-GlcNAc:betaGal beta-1,3-N-acetylglucosaminyltransferase 2 [Source:NCBI gene;Acc:421286]	3	9676896	9693979	1	2						ENSG00000170340	B3GNT2	2	ortholog_one2one	74.3073	74.3073	50	100	1
							ENSGALG00000054576		novel gene	3	9691244	9691301	-1	1
							ENSGALG00000051822		novel gene	3	9702878	9710559	1	1
							ENSGALG00000026491	TMEM17	transmembrane protein 17 [Source:NCBI gene;Acc:421284]	3	9728741	9733446	-1	1						ENSG00000186889	TMEM17	2	ortholog_one2one	60.5769	63.6364	100	89.42	1
							ENSGALG00000053842		novel gene	3	9763611	9778935	1	2
							ENSGALG00000042897		novel gene	3	9779027	9780354	1	2
							ENSGALG00000040348	EHBP1	EH domain binding protein 1 [Source:NCBI gene;Acc:421282]	3	9788250	9983993	1	5	Khaltabadi Farahani et al 2020	Zhang et al 2012			candidate gene for egg weight traits; signal of selective sweep in two broiler lines divergently selected for abdominal fat content; may be important for abdominal fat deposition	ENSG00000115504	EHBP1	2	ortholog_one2one	79.2438	84.9138	100	99.95	1
27		WCR; USH	ROH	n	WCR	ROH	ENSGALG00000009037	SPTLC3	serine palmitoyltransferase long chain base subunit 3 [Source:NCBI gene;Acc:768538]	3	12892857	12984138	-1	1						ENSG00000172296	SPTLC3	20	ortholog_one2one	75.6318	75.9058	100	80.03	1
							ENSGALG00000051972		novel gene	3	12975409	12975463	-1	1
							ENSGALG00000050642		novel gene	3	13080326	13084502	1	2
							ENSGALG00000055099		novel gene	3	13104506	13105711	-1	1
							ENSGALG00000051447		novel gene	3	13171299	13181017	-1	3
							ENSGALG00000009028	BTBD3	BTB domain containing 3 [Source:NCBI gene;Acc:427688]	3	13189289	13199549	-1	1						ENSG00000132640	BTBD3	20	ortholog_one2one	96.1538	95.7854	100	100	1
							ENSGALG00000049048		novel gene	3	13210465	13216741	-1	1
							ENSGALG00000047406		novel gene	3	13222002	13237629	-1	1
							ENSGALG00000054441		novel gene	3	13273533	13298933	-1	3
							ENSGALG00000047444		novel gene	3	13304071	13316017	-1	2
							ENSGALG00000048541		novel gene	3	13337922	13398122	-1	1
							ENSGALG00000025549	gga-mir-1641	gga-mir-1641 [Source:miRBase;Acc:MI0007373]	3	13376018	13376113	-1	1
							ENSGALG00000050571		novel gene	3	13411385	13427328	-1	2
							ENSGALG00000047796		novel gene	3	13477698	13513583	-1	1
							ENSGALG00000052535		novel gene	3	13570659	13578379	-1	2
							ENSGALG00000009020	JAG1	jagged 1 [Source:NCBI gene;Acc:396043]	3	13599642	13633726	1	1						ENSG00000101384	JAG1	20	ortholog_one2one	87.1711	87.0279	100	100	1
							ENSGALG00000009016	SLX4IP	SLX4 interacting protein [Source:NCBI gene;Acc:416738]	3	13641962	13716976	-1	1						ENSG00000149346	SLX4IP	20	ortholog_one2one	39.18	42.1569	100	97.97	1
							ENSGALG00000009013	MKKS	McKusick-Kaufman syndrome [Source:NCBI gene;Acc:416737]	3	13717148	13724622	1	1	Twito et al 2011				candidate gene associated with fatness and body weight	ENSG00000125863	MKKS	20	ortholog_one2one	61.0526	61.0526	100	98.96	1
							ENSGALG00000050413		novel gene	3	13718200	13722121	1	1
							ENSGALG00000009003	SNAP25	synaptosome associated protein 25 [Source:NCBI gene;Acc:396444]	3	13751856	13817913	-1	2						ENSG00000132639	SNAP25	20	ortholog_one2one	100	100	100	100	1
							ENSGALG00000050449		novel gene	3	13849357	13868002	1	1
							ENSGALG00000008996	ANKEF1	ankyrin repeat and EF-hand domain containing 1 [Source:NCBI gene;Acc:416735]	3	13866589	13879079	-1	1						ENSG00000132623	ANKEF1	20	ortholog_one2one	59.7869	57.8608	100	98.15	1
							ENSGALG00000023601	LOC101748254	D-beta-hydroxybutyrate dehydrogenase, mitochondrial-like [Source:NCBI gene;Acc:101748254]	3	13885030	13898284	-1	1
							ENSGALG00000048184	LOC101747958	uncharacterized LOC101747958; withdrawn by NCBI staff [Source:NCBI gene;Acc:101747958]	3	13904414	13928295	-1	3
	M	RUW	ROH	o	RUW; RUW, WCR; RUW/WCR	ROH; hapFLK; Fst	ENSGALG00000010055	DAAM2	dishevelled associated activator of morphogenesis 2	3	28856440	29039975	-1	4	Welsh et al 2013				crucial for asymmetric gut morphogenesis during early chick development	ENSG00000146122	DAAM2	6	ortholog_one2one	74.0522	81.6156	100	14.05	1
							ENSGALG00000010057	KIF6	kinesin family member 6	3	29057896	29196236	1	2						ENSG00000164627	KIF6	6	ortholog_one2one	65.6716	59.4595	100	74.76	1
							ENSGALG00000020049	KCNK16	potassium two pore domain channel subfamily K member 16	3	29204412	29213740	1	1						ENSG00000095981	KCNK16	6	ortholog_one2one	50.8143	48.4472	100	75.38	1
							ENSGALG00000010068	KCNK17	potassium two pore domain channel subfamily K member 17	3	29216511	29242017	1	1						ENSG00000124780	KCNK17	6	ortholog_one2one	41.8421	47.8916	100	40.94	1
							ENSGALG00000052961		novel gene	3	29252574	29267983	1	2
							ENSGALG00000034077	KCNK5	potassium two pore domain channel subfamily K member 5	3	29310781	29341097	1	1						ENSG00000164626	KCNK5	6	ortholog_one2one	52.3238	69.9399	100	75.29	1
							ENSGALG00000039256		novel gene	3	29348180	29371990	1	2
							ENSGALG00000054736		novel gene	3	29392787	29404982	1	1
							ENSGALG00000028573	SAYSD1	SAYSVFN motif domain containing 1	3	29408937	29409820	1	1						ENSG00000112167	SAYSD1	6	ortholog_one2one	46.988	21.3115	100	53.41
							ENSGALG00000010078	GLP1R	glucagon like peptide 1 receptor	3	29410438	29492850	-1	6	Tu et al 2021	Qanbari et al 2019			related to comb growth and development; selection signatures related to comb development; candidate gene for comb weight; signal of selective sweep	ENSG00000112164	GLP1R	6	ortholog_one2one	75.5991	74.946	100	47.89	1
							ENSGALG00000010116	DNAH8	dynein axonemal heavy chain 8	3	29501011	29619293	-1	1						ENSG00000124721	DNAH8	6	ortholog_one2one	79.8027	79.0737	100	97.41	1
							ENSGALG00000010127	GLO1	glyoxalase I	3	29621182	29628094	1	1	Chiavarina et al 2017	Santarius et al 2010			oncogene overexpressed and/or amplified in several types of cancer	ENSG00000124767	GLO1	6	ortholog_one2one	84.4444	82.6087	100	86.06	1
							ENSGALG00000010131	BTBD9	BTB domain containing 9	3	29630380	29745172	1	2	Tu et al 2021				related to comb growth and development; selection signatures related to comb development; candidate gene for comb weight	ENSG00000183826	BTBD9	6	ortholog_one2one	84.8532	89.7059	100	98.02	1
							ENSGALG00000047908	ZFAND3	zinc finger AN1-type containing 3	3	29786657	29916710	-1	1						ENSG00000156639	ZFAND3	6	ortholog_one2one	82.6271	85.9031	100	98.28	1
							ENSGALG00000026515		novel gene	3	29979440	29979575	1	1
28		OMF; RUW; OMF	ROH				ENSGALG00000013952	B3GALNT2	beta-1,3-N-acetylgalactosaminyltransferase 2 [Source:NCBI gene;Acc:430770]	3	38124927	38149873	1	1						ENSG00000162885	B3GALNT2	1	ortholog_one2one	85.1107	84.6	100	100	1
							ENSGALG00000013950	TBCE	tubulin folding cofactor E [Source:NCBI gene;Acc:426319]	3	38148652	38169225	-1	2						ENSG00000285053	TBCE	1	ortholog_one2many	61.9691	60.9108	100	90.12	1
							ENSGALG00000013950	TBCE	tubulin folding cofactor E [Source:NCBI gene;Acc:426319]	3	38148652	38169225	-1	2						ENSG00000284770	TBCE	1	ortholog_one2many	61.9691	60.9108	100	90.14	1
							ENSGALG00000042853	GGPS1	geranylgeranyl diphosphate synthase 1 [Source:NCBI gene;Acc:427092]	3	38176341	38193355	-1	2	Fedorova et al 2022	Moreira et al 2015			candidate gene presumably associated with adaptation to low temperatures in RW chickens; signal of selective sweep; candidate gene in a QTL region associated with fat deposition that has a loss-of-function variant; related to fat deposition	ENSG00000152904	GGPS1	1	ortholog_one2one	90.301	90	100	100	1
							ENSGALG00000034003	ARID4B	AT-rich interaction domain 4B [Source:NCBI gene;Acc:425840]	3	38194654	38276962	1	1						ENSG00000054267	ARID4B	1	ortholog_one2one	80.1303	75	100	93.29	1
							ENSGALG00000029915	RBM34	RNA binding motif protein 34 [Source:NCBI gene;Acc:426311]	3	38280486	38284689	1	1						ENSG00000188739	RBM34	1	ortholog_one2one	41.115	27.4419	100	41	1
							ENSGALG00000048698		novel gene	3	38283797	38287902	1	1
							ENSGALG00000035299	TOMM20	translocase of outer mitochondrial membrane 20 [Source:NCBI gene;Acc:426309]	3	38288126	38295275	1	1						ENSG00000173726	TOMM20	1	ortholog_one2one	96.5753	97.2414	100	100	1
							ENSGALG00000025517		novel gene	3	38288745	38288880	1	1						ENSG00000251922		10	ortholog_one2many	50.7353	48.9362		0
							ENSGALG00000025517		novel gene	3	38288745	38288880	1	1						ENSG00000201643	SNORA14A	7	ortholog_one2many	65.4412	65.9259		0
							ENSGALG00000025517		novel gene	3	38288745	38288880	1	1						ENSG00000207181	SNORA14B	1	ortholog_one2many	61.7647	62.2222		0
							ENSGALG00000033206		novel gene	3	38297249	38300698	1	2
							ENSGALG00000031361		novel gene	3	38329056	38430205	1	3
							ENSGALG00000052212		novel gene	3	38342260	38362857	1	3
							ENSGALG00000053696		novel gene	3	38378503	38393213	1	2
							ENSGALG00000050934		novel gene	3	38437522	38450699	1	2
							ENSGALG00000052326	IRF2BP2	interferon regulatory factor 2 binding protein 2 [Source:NCBI gene;Acc:428585]	3	38461706	38464567	1	1						ENSG00000168264	IRF2BP2	1	ortholog_one2one	27.0724	43.9523	100	98.26	1
							ENSGALG00000044686		novel gene	3	38468461	38478483	1	1
							ENSGALG00000052054		novel gene	3	38502930	38510358	1	1
							ENSGALG00000042619		novel gene	3	38516694	38522830	1	1
							ENSGALG00000011000	TARBP1	TAR (HIV-1) RNA binding protein 1 [Source:NCBI gene;Acc:421517]	3	38524569	38557190	1	1						ENSG00000059588	TARBP1	1	ortholog_one2one	64.9901	60.5799	100	94.13	1
							ENSGALG00000030590	COA6	cytochrome c oxidase assembly factor 6 [Source:NCBI gene;Acc:771652]	3	38557631	38559258	-1	1	Fedorova et al 2022				candidate gene presumably associated with adaptation to low temperatures in RW chickens; signal of selective sweep	ENSG00000168275	COA6	1	ortholog_one2one	62.3377	30.9677	100	77.48	1
							ENSGALG00000011003	SLC35F3	solute carrier family 35 member F3 [Source:NCBI gene;Acc:421518]	3	38567265	38616829	-1	1	Yu et al 2018				promising candidate gene for melanogenesis of chicken muscle	ENSG00000183780	SLC35F3	1	ortholog_one2one	83.0189	71.8367	100	90.42	1
							ENSGALG00000053741		novel gene	3	38619503	38622480	1	2
							ENSGALG00000011005	KCNK1	potassium two pore domain channel subfamily K member 7 [Source:NCBI gene;Acc:421519]	3	38762090	38790863	-1	1						ENSG00000135750	KCNK1	1	ortholog_one2one	89.881	89.881	100	100	1
							ENSGALG00000054282		novel gene	3	38826334	38864952	-1	3
							ENSGALG00000011008	MLK4	mixed lineage kinase 4 (MAP3K21) [Source:NCBI gene;Acc:428586]	3	38887936	38927053	-1	2	Banos et al 2020				putative candidate gene for antibody response to infectious bursal disease virus	ENSG00000143674	MAP3K21	1	ortholog_one2one	65.8192	67.471	100	99.15	1
							ENSGALG00000011013	PCNX2	pecanex homolog 2 (Drosophila) [Source:NCBI gene;Acc:428587]	3	38929612	39078262	1	1						ENSG00000135749	PCNX2	1	ortholog_one2one	70.8101	71.1745	100	93.73	1
							ENSGALG00000017923	U1	U1 spliceosomal RNA [Source:RFAM;Acc:RF00003]	3	38983550	38983712	1	1
							ENSGALG00000053073	NTPCR	nucleoside-triphosphatase, cancer-related [Source:NCBI gene;Acc:428588]	3	39082821	39098599	-1	1						ENSG00000135778	NTPCR	1	ortholog_one2one	70.5263	70.5263	100	100	1
							ENSGALG00000048291		novel gene	3	39104462	39106051	1	1
							ENSGALG00000050186		novel gene	3	39106153	39109434	1	1
							ENSGALG00000049034	MAP10	microtubule associated protein 10 [Source:NCBI gene;Acc:101747480]	3	39158155	39160875	-1	1						ENSG00000212916	MAP10	1	ortholog_one2one	28.4768	28.5083	100	74.74	1
							ENSGALG00000053104		novel gene	3	39211415	39218796	1	2
							ENSGALG00000037506	SIPA1L2	signal induced proliferation associated 1 like 2 [Source:NCBI gene;Acc:421523]	3	39259121	39362915	1	2						ENSG00000116991	SIPA1L2	1	ortholog_one2one	86.9258	85.7143	100	100	1
							ENSGALG00000050724		novel gene	3	39311289	39311338	-1	1
							ENSGALG00000052272		novel gene	3	39429798	39442992	1	2
							ENSGALG00000039349	DISC1	disrupted in schizophrenia 1 [Source:NCBI gene;Acc:100859633]	3	39543722	39731527	-1	5	Fedorova et al 2022				candidate gene presumably associated with adaptation to low temperatures in RW chickens; signal of selective sweep	ENSG00000162946	DISC1	1	ortholog_one2one	39.6028	39.6955	100	75.24	1
							ENSGALG00000037177	TSNAX	translin associated factor X [Source:NCBI gene;Acc:421526]	3	39754269	39776050	-1	1						ENSG00000270106	TSNAX-DISC1	1	ortholog_one2many	45.5172	70.2128	100	91.4	1
							ENSGALG00000037177	TSNAX	translin associated factor X [Source:NCBI gene;Acc:421526]	3	39754269	39776050	-1	1	Shah et al 2016				has a synonymous SNV associated with feed conversion ratio	ENSG00000116918	TSNAX	1	ortholog_one2many	80.6897	80.6897	100	98.24	1
							ENSGALG00000041422	EGLN1	egl-9 family hypoxia inducible factor 1 [Source:NCBI gene;Acc:768374]	3	39805911	39835770	1	2						ENSG00000287856		1	ortholog_one2many	29.3454	93.5252	100	94.62	1
							ENSGALG00000041422	EGLN1	egl-9 family hypoxia inducible factor 1 [Source:NCBI gene;Acc:768374]	3	39805911	39835770	1	2	Zhang et al 2019	Moreira et al 2015			important candidate for high-altitude adaptation in Tibetan chicken; candidate gene in a QTL region associated with fat deposition that has a loss-of-function variant; related to fat deposition	ENSG00000135766	EGLN1	1	ortholog_one2many	70.6546	73.4742	100	98.1	1
							ENSGALG00000011065	SPRTN	SprT-like N-terminal domain [Source:NCBI gene;Acc:421530]	3	39844405	39848234	-1	1						ENSG00000010072	SPRTN	1	ortholog_one2one	43.6229	48.2618	75	85.39	1
							ENSGALG00000043280	EXOC8	exocyst complex component 8 [Source:NCBI gene;Acc:421531]	3	39848255	39851675	1	1						ENSG00000116903	EXOC8	1	ortholog_one2one	80.3763	82.4828	50	99.96	1
							ENSGALG00000025738	RHOU	ras homolog family member U [Source:NCBI gene;Acc:428589]	3	39870601	39877069	1	1						ENSG00000116574	RHOU	1	ortholog_one2one	83.2143	90.3101	50	100	1
	N	RUW	ROH	p	RUW	ROH	ENSGALG00000016176	ADGRB3	adhesion G protein-coupled receptor B3	3	83255916	83705954	-1	7						ENSG00000135298	ADGRB3	6	ortholog_one2one	94.7368	94.6124	100	100	1
							ENSGALG00000047987		novel gene	3	83683717	83695769	1	1
							ENSGALG00000053453		novel gene	3	83705977	83742983	1	3
29		USH; USH/WCR	ROH; Fst				ENSGALG00000016320	FBXO9	F-box protein 9 [Source:NCBI gene;Acc:421895]	3	88320831	88338333	-1	2						ENSG00000112146	FBXO9	6	ortholog_one2one	84.8276	84.4394	100	100	1
							ENSGALG00000016321	ICK	intestinal cell kinase (CILK1) [Source:NCBI gene;Acc:421896]	3	88342284	88357572	1	2						ENSG00000112144	CILK1	6	ortholog_one2one	68.254	74.8418	100	85.36	1
							ENSGALG00000048639		novel gene	3	88358467	88358775	1	1
							ENSGALG00000017926	7SK	7SK RNA [Source:RFAM;Acc:RF00100]	3	88359209	88359537	-1	1						ENSG00000202058	RN7SKP80	22	ortholog_one2many	78.1155	90.8127		0
							ENSGALG00000017926	7SK	7SK RNA [Source:RFAM;Acc:RF00100]	3	88359209	88359537	-1	1						ENSG00000202198	7SK	6	ortholog_one2many	96.3526	95.7704		0
							ENSGALG00000017926	7SK	7SK RNA [Source:RFAM;Acc:RF00100]	3	88359209	88359537	-1	1						ENSG00000199683	RN7SKP185	20	ortholog_one2many	85.4103	86.1963		0
							ENSGALG00000016322	LOC396380	glutathione transferase [Source:NCBI gene;Acc:396380]	3	88359782	88366861	1	1
							ENSGALG00000016324	GSTA4	glutathione S-transferase alpha 4 [Source:NCBI gene;Acc:395612]	3	88374105	88384918	1	1
							ENSGALG00000016325	GSTA3	glutathione S-transferase alpha 3 [Source:NCBI gene;Acc:414896]	3	88388999	88395707	1	1	Su et al 2021				associated with immune response
							ENSGALG00000028551	LOC100859645	glutathione S-transferase-like; GSTAL, GSTAL2 [Source:NCBI gene;Acc:100859645]	3	88395964	88419649	1	2	Zhang et al 2021	Han et al 2021			involved in the glutathione metabolism pathway and upregulated in response to oxidative damage by cycle chronic heat stress; related to response to liver injury by florfenicol in broilers
							ENSGALG00000016328	GSTA2	glutathione S-transferase alpha 2 [Source:NCBI gene;Acc:414895]	3	88396106	88429051	1	3						ENSG00000174156	GSTA3	6	ortholog_many2many	68.4685	68.4685	75	42.46	1
							ENSGALG00000016328	GSTA2	glutathione S-transferase alpha 2 [Source:NCBI gene;Acc:414895]	3	88396106	88429051	1	3						ENSG00000170899	GSTA4	6	ortholog_many2many	59.009	59.009	75	31.43	1
							ENSGALG00000016328	GSTA2	glutathione S-transferase alpha 2 [Source:NCBI gene;Acc:414895]	3	88396106	88429051	1	3						ENSG00000134201	GSTM5	1	ortholog_many2many	25.6757	26.1468		0
							ENSGALG00000016328	GSTA2	glutathione S-transferase alpha 2 [Source:NCBI gene;Acc:414895]	3	88396106	88429051	1	3						ENSG00000213366	GSTM2	1	ortholog_many2many	27.4775	27.9817		0
							ENSGALG00000016328	GSTA2	glutathione S-transferase alpha 2 [Source:NCBI gene;Acc:414895]	3	88396106	88429051	1	3	Yang et al 2018	Walsh et al 2012			participates in glutathione metabolism, candidate gene affecting the antioxidant enzyme activity of chick embryo during the oxidative stress prior to hatch; candidate gene for carotenoid-containing plumage and bill in birds	ENSG00000244067	GSTA2	6	ortholog_many2many	68.4685	68.4685	75	44.52	1
							ENSGALG00000016328	GSTA2	glutathione S-transferase alpha 2 [Source:NCBI gene;Acc:414895]	3	88396106	88429051	1	3						ENSG00000243955	GSTA1	6	ortholog_many2many	68.4685	68.4685	75	79.33	1
							ENSGALG00000016328	GSTA2	glutathione S-transferase alpha 2 [Source:NCBI gene;Acc:414895]	3	88396106	88429051	1	3						ENSG00000182793	GSTA5	6	ortholog_many2many	68.4685	68.4685	75	79.42	1
							ENSGALG00000038652	LOC395611	glutathione S-transferase class-alpha; GSTAL1 [Source:NCBI gene;Acc:395611]	3	88407353	88419645	1	3
							ENSGALG00000019894	TMEM14A	transmembrane protein 14A [Source:NCBI gene;Acc:421897]	3	88430716	88436533	-1	1						ENSG00000096092	TMEM14A	6	ortholog_one2one	56.701	55.5556	50	89.6	1
							ENSGALG00000051253		novel gene	3	88462646	88479993	1	2
							ENSGALG00000016329	AGPAT5	1-acylglycerol-3-phosphate O-acyltransferase 5 [Source:NCBI gene;Acc:421898]	3	88471489	88528088	-1	1						ENSG00000155189	AGPAT5	8	ortholog_one2one	77.2603	77.4725	25	93.73	1
							ENSGALG00000047873		novel gene	3	88548838	88553288	-1	2
							ENSGALG00000016332	MCPH1	microcephalin 1 [Source:NCBI gene;Acc:100125976]	3	88558041	88679655	-1	1						ENSG00000147316	MCPH1	8	ortholog_one2one	45.6706	32.2156	100	52.59	1
							ENSGALG00000036189	ANGPT2	angiopoietin 2 [Source:NCBI gene;Acc:395610]	3	88592498	88638346	1	2						ENSG00000091879	ANGPT2	8	ortholog_one2one	84.3813	84.0404	100	100	1
							ENSGALG00000046934		novel gene	3	88600358	88600395	-1	1
							ENSGALG00000051685		novel gene	3	88704387	88850280	1	1
							ENSGALG00000053897		novel gene	3	88894976	88916199	1	3
							ENSGALG00000051354		novel gene	3	88927812	89141033	-1	1
							ENSGALG00000050379		novel gene	3	88996489	88999441	1	1
							ENSGALG00000051436		novel gene	3	89110061	89117028	-1	2
30		USH; USH/RUW	ROH; Fst				ENSGALG00000055016		novel gene	3	91566466	91569873	1	1
							ENSGALG00000016359	FBXO25	F-box protein 25 [Source:NCBI gene;Acc:421906]	3	91615210	91682313	-1	4						ENSG00000147364	FBXO25	8	ortholog_one2one	81.6216	84.3575	75	100	1
							ENSGALG00000016356	TDRP	testis development related protein [Source:NCBI gene;Acc:421905]	3	91617877	91645194	1	1						ENSG00000180190	TDRP	8	ortholog_one2one	58.7379	65.4054	75	76.98	1
							ENSGALG00000016361	FAM110C	family with sequence similarity 110 member C [Source:NCBI gene;Acc:100859913]	3	91782224	91783324	-1	1						ENSG00000184731	FAM110C	2	ortholog_one2one	43.4426	49.5327	50	95.1	1
							ENSGALG00000049460		novel gene	3	91824555	91829351	-1	1
							ENSGALG00000050914		novel gene	3	91851695	91866989	1	2
							ENSGALG00000025589	U6	U6 spliceosomal RNA [Source:RFAM;Acc:RF00026]	3	91863341	91863444	-1	1
							ENSGALG00000016362	SH3YL1	SH3 and SYLF domain containing 1 [Source:NCBI gene;Acc:421908]	3	91875015	91915377	-1	2						ENSG00000035115	SH3YL1	2	ortholog_one2one	75.8824	75.4386	75	90.36	1
							ENSGALG00000016363	ACP1	acid phosphatase 1, soluble [Source:NCBI gene;Acc:421909]	3	91915385	91937137	1	2						ENSG00000143727	ACP1	2	ortholog_one2one	82.2785	82.2785	100	91.18	1
							ENSGALG00000016364	FAM150B	family with sequence similarity 150 member B; ALKAL2 [Source:NCBI gene;Acc:421910]	3	91939182	91952584	-1	1						ENSG00000189292	ALKAL2	2	ortholog_one2one	61.8421	61.8421	100	48.92	1
							ENSGALG00000048061		novel gene	3	91952647	91959710	1	2
							ENSGALG00000028744	TMEM18	transmembrane protein 18 [Source:NCBI gene;Acc:421911]	3	92123483	92128189	-1	1						ENSG00000151353	TMEM18	2	ortholog_one2one	64.7887	65.7143	100	85.45	1
							ENSGALG00000053633		novel gene	3	92128274	92140512	1	3
							ENSGALG00000054296		novel gene	3	92150319	92153709	-1	2
							ENSGALG00000048908		novel gene	3	92155389	92174829	1	2
							ENSGALG00000051172		novel gene	3	92325140	92478368	1	1
							ENSGALG00000048314		novel gene	3	92469954	92472075	1	1
							ENSGALG00000016367	SNTG2	syntrophin gamma 2 [Source:NCBI gene;Acc:421913]	3	92598069	92724636	1	1						ENSG00000172554	SNTG2	2	ortholog_one2one	82.2976	81.0761	100	97.29	1
							ENSGALG00000016370	TPO	thyroid peroxidase [Source:NCBI gene;Acc:776120]	3	92750489	92789780	1	2	Xie et al 2018	Hou et al 2013			a TPO short isoform with multiple ORFs was generated in Bashang Long-tail and Rhode Island Red chickens by skipping exons 4 and 5 in the cold environment; a tentative molecular mechanism underlying cold adaptation and/or acclimation in chickens; polymorphisms associated with chicken growth and carcass traits (body weight, breast bone length, pectoral angle, claw weight and leg muscle weight)	ENSG00000115705	TPO	2	ortholog_one2one	62.92	58.1994	100	77.67	1
							ENSGALG00000017927	U1	U1 spliceosomal RNA [Source:RFAM;Acc:RF00003]	3	92820929	92821053	-1	1
							ENSGALG00000054303		novel gene	3	92825076	92827193	-1	1
							ENSGALG00000048755		novel gene	3	92838990	92847959	1	1
							ENSGALG00000016377	PXDN	peroxidasin [Source:NCBI gene;Acc:421914]	3	92904139	92977622	-1	2	Yang et al 2021				involved in oxidative stress	ENSG00000130508	PXDN	2	ortholog_one2one	78.0881	85.0575	100	94.03	1
							ENSGALG00000016384	MYT1L	myelin transcription factor 1 like [Source:NCBI gene;Acc:421915]	3	92994427	93120877	-1	1						ENSG00000186487	MYT1L	2	ortholog_one2one	92.6891	93.0017	100	99.85	1
							ENSGALG00000051377		novel gene	3	93333456	93349553	1	1
							ENSGALG00000047951		novel gene	3	93377536	93386763	-1	3
							ENSGALG00000049641		novel gene	3	93391356	93396276	-1	1
							ENSGALG00000052495		novel gene	3	93524213	93564096	-1	3
							ENSGALG00000016385	TSSC1	tumor suppressing subtransferable candidate 1 [Source:NCBI gene;Acc:421916]	3	93570218	93634842	-1	3						ENSG00000032389	EIPR1	2	ortholog_one2one	90.1266	91.9897	100	99.02	1
							ENSGALG00000016387	TRAPPC12	trafficking protein particle complex 12 [Source:NCBI gene;Acc:421917]	3	93634555	93681884	1	2						ENSG00000171853	TRAPPC12	2	ortholog_one2one	66.3291	71.2925	100	87.81	1
							ENSGALG00000025796	ADI1	acireductone dioxygenase 1 [Source:NCBI gene;Acc:421918]	3	93689037	93695541	-1	1						ENSG00000182551	ADI1	2	ortholog_one2one	77.7778	78.2123	100	100	1
							ENSGALG00000016389	RNASEH1	ribonuclease H1 [Source:NCBI gene;Acc:395848]	3	93697530	93703548	-1	1						ENSG00000286905		2	ortholog_one2many	58.0205	59.4406	100	74.67	1
							ENSGALG00000016389	RNASEH1	ribonuclease H1 [Source:NCBI gene;Acc:395848]	3	93697530	93703548	-1	1						ENSG00000171865	RNASEH1	2	ortholog_one2many	58.0205	59.4406	100	74.74	1
							ENSGALG00000016392	RPS7	ribosomal protein S7 [Source:NCBI gene;Acc:421919]	3	93709143	93717206	1	1						ENSG00000171863	RPS7	2	ortholog_one2one	99.4845	99.4845	100	90.42	1
							ENSGALG00000050002	COLEC11	collectin subfamily member 11 [Source:NCBI gene;Acc:428649]	3	93724843	93761026	1	1						ENSG00000118004	COLEC11	2	ortholog_one2one	83.0258	83.0258	100	100	1
							ENSGALG00000054476		novel gene	3	93767483	93784276	1	3
							ENSGALG00000050992		novel gene	3	93812741	93814631	1	1
							ENSGALG00000048431		novel gene	3	93828429	93849229	1	1
							ENSGALG00000047097		novel gene	3	93855845	93879280	1	1
							ENSGALG00000054642		novel gene	3	93915354	93916859	1	1
							ENSGALG00000053230		novel gene	3	93920720	93920788	1	1
							ENSGALG00000048992		novel gene	3	94057388	94081517	1	1
							ENSGALG00000053417		novel gene	3	94247119	94248330	-1	1
							ENSGALG00000053374		novel gene	3	94248342	94249466	1	1
							ENSGALG00000054401		novel gene	3	94263291	94263345	-1	1
							ENSGALG00000046961	LOC107053147	uncharacterized LOC107053147 [Source:NCBI gene;Acc:107053147]	3	94290081	94385000	1	3
							ENSGALG00000051811		novel gene	3	94368130	94373522	-1	1
31		OMF; USH	ROH				ENSGALG00000016507	FNDC4	fibronectin type III domain containing 4 [Source:NCBI gene;Acc:421981]	3	104325698	104331561	1	1
							ENSGALG00000016508	LOC421982	numb homolog (Drosophila)-like; NUMBL [Source:NCBI gene;Acc:421982]	3	104332544	104340810	-1	1
							ENSGALG00000016509	IFT172	intraflagellar transport 172 [Source:NCBI gene;Acc:421983]	3	104340995	104374512	1	1						ENSG00000138002	IFT172	2	ortholog_one2one	81.3608	81.3608	75	99.95	1
							ENSGALG00000016510	KRTCAP3	keratinocyte associated protein 3 [Source:NCBI gene;Acc:421984]	3	104370906	104377540	-1	2						ENSG00000157992	KRTCAP3	2	ortholog_one2one	47.8814	47.0833	75	86.71	1
							ENSGALG00000016512	NRBP1	nuclear receptor binding protein 1 [Source:NCBI gene;Acc:421985]	3	104377325	104402322	-1	1						ENSG00000115216	NRBP1	2	ortholog_one2one	88.7218	88.2243	100	100	1
							ENSGALG00000016513	PPM1G	protein phosphatase, Mg2+/Mn2+ dependent 1G [Source:NCBI gene;Acc:421986]	3	104403225	104420237	1	2						ENSG00000115241	PPM1G	2	ortholog_one2one	76.8657	75.4579	100	98.72	1
							ENSGALG00000016514	RNF19AL	E3 ubiquitin-protein ligase RNF19A-like [Source:NCBI gene;Acc:421988]	3	104421057	104426261	-1	1
							ENSGALG00000016516	ZNF513	zinc finger protein 513 [Source:NCBI gene;Acc:421989]	3	104426656	104430293	1	1						ENSG00000163795	ZNF513	2	ortholog_one2one	65.8621	35.305	100	89.78	1
							ENSGALG00000032468	SNX17	sorting nexin 17 [Source:NCBI gene;Acc:421990]	3	104430412	104436337	-1	1						ENSG00000115234	SNX17	2	ortholog_one2one	82.3404	82.3404	75	100	1
							ENSGALG00000033575	EIF2B4	eukaryotic translation initiation factor 2B subunit delta [Source:NCBI gene;Acc:425800]	3	104437575	104440741	1	1	Del Vesco et al 2020				involved in resistance to Newcastle disease virus	ENSG00000115211	EIF2B4	2	ortholog_one2one	72.4242	45.6979	50	87.91	1
							ENSGALG00000053672	U1	U1 spliceosomal RNA [Source:RFAM;Acc:RF00003]	3	104441417	104441580	1	1						ENSG00000252561	RNU1-125P	16	ortholog_one2many	35.9756	45.7364		0
							ENSGALG00000051846	U1	U1 spliceosomal RNA [Source:RFAM;Acc:RF00003]	3	104445061	104445224	-1	1						ENSG00000252561	RNU1-125P	16	ortholog_one2many	35.9756	45.7364		0
							ENSGALG00000022850	TMEM214	transmembrane protein 214 [Source:NCBI gene;Acc:428658]	3	104445655	104450689	1	2						ENSG00000119777	TMEM214	2	ortholog_one2one	58.0175	57.7649	50	84.6	1
							ENSGALG00000038639	AGBL5	ATP/GTP binding protein like 5 [Source:NCBI gene;Acc:770678]	3	104451464	104458538	1	1						ENSG00000084693	AGBL5	2	ortholog_one2one	69.6063	49.8871	50	83.16	1
							ENSGALG00000029837	OST4	oligosaccharyltransferase complex subunit 4, non-catalytic [Source:NCBI gene;Acc:100526758]	3	104460533	104460646	-1	1						ENSG00000228474	OST4	2	ortholog_one2one	94.5946	94.5946	100	100	1
							ENSGALG00000052087		novel gene	3	104461317	104465022	1	1						ENSG00000138080	EMILIN1	2	ortholog_one2one	23.7705	14.2717	100	66.61
							ENSGALG00000051301	KHK	ketohexokinase [Source:NCBI gene;Acc:107053156]	3	104468853	104473705	1	1						ENSG00000138030	KHK	2	ortholog_one2one	65.2921	63.7584	100	98.66	1
							ENSGALG00000033143	ABHD1	abhydrolase domain containing 1 [Source:NCBI gene;Acc:107053155]	3	104475727	104477670	1	1
							ENSGALG00000054882	PREB	prolactin regulatory element binding [Source:NCBI gene;Acc:100858986]	3	104477835	104479911	-1	1
							ENSGALG00000040541	SLC5A6	solute carrier family 5 member 6 [Source:NCBI gene;Acc:100857231]	3	104480205	104484164	-1	1						ENSG00000138074	SLC5A6	2	ortholog_one2one	64.915	66.1417	75	86.98	1
							ENSGALG00000050178	ATRAID	all-trans retinoic acid induced differentiation factor [Source:NCBI gene;Acc:776812]	3	104484251	104486240	1	1						ENSG00000138085	ATRAID	2	ortholog_one2one	18.9824	42.3581	50	10.14
							ENSGALG00000054323	U1	U1 spliceosomal RNA [Source:RFAM;Acc:RF00003]	3	104488579	104488742	-1	1						ENSG00000252561	RNU1-125P	16	ortholog_one2many	35.9756	45.7364		0
							ENSGALG00000016524	CAD	carbamoyl-phosphate synthetase 2, aspartate transcarbamylase, and dihydroorotase [Source:NCBI gene;Acc:428659]	3	104490018	104502053	1	1
							ENSGALG00000026239	MPV17	MPV17, mitochondrial inner membrane protein [Source:NCBI gene;Acc:100857465]	3	104502120	104506358	1	2						ENSG00000115204	MPV17	2	ortholog_one2one	38.2812	55.6818	50	71.75	1
							ENSGALG00000054781	UCN	urocortin [Source:NCBI gene;Acc:107053154]	3	104507168	104507470	1	1						ENSG00000163794	UCN	2	ortholog_one2one	49	39.5161	75	98.05	1
							ENSGALG00000033203	TRIM54	tripartite motif containing 54 [Source:NCBI gene;Acc:107053153]	3	104507216	104512142	-1	1						ENSG00000138100	TRIM54	2	ortholog_one2one	71.3528	75.1397	100	98.08	1
							ENSGALG00000034137		novel gene	3	104519630	104520726	-1	2						ENSG00000163793	DNAJC5G	2	ortholog_many2many	37.4269	33.8624	75	19.46	1
							ENSGALG00000042005	LOC776992	uridine-cytidine kinase-like 1-like [Source:NCBI gene;Acc:776992]	3	104522770	104531481	-1	4
							ENSGALG00000054823	SLC30A3	solute carrier family 30 member 3 [Source:NCBI gene;Acc:101751860]	3	104528617	104532206	1	1						ENSG00000115194	SLC30A3	2	ortholog_one2one	50.5695	57.2165	50	84.51	1
							ENSGALG00000052746		novel gene	3	104532458	104535015	-1	1
							ENSGALG00000031281		novel gene	3	104535958	104539304	-1	1						ENSG00000115207	GTF3C2	2	ortholog_one2one	31.0984	23.9297		40.04
							ENSGALG00000052740	U1	U1 spliceosomal RNA [Source:RFAM;Acc:RF00003]	3	104542276	104542439	-1	1						ENSG00000252561	RNU1-125P	16	ortholog_one2many	35.9756	45.7364		0
							ENSGALG00000031726	MAPRE3	microtubule associated protein RP/EB family member 3 [Source:NCBI gene;Acc:100857732]	3	104543182	104547654	-1	3						ENSG00000084764	MAPRE3	2	ortholog_one2one	64.5078	88.6121	25	90.42	1
							ENSGALG00000041028	LOC107053190	dihydropyrimidinase-related protein 5-like; DPYSL5 [Source:NCBI gene;Acc:107053190]	3	104550333	104557734	-1	1						ENSG00000157851	DPYSL5	2	ortholog_one2one	88.7299	87.9433	25	99.31	1
							ENSGALG00000041454	DNMT3A	DNA methyltransferase 3 alpha [Source:NCBI gene;Acc:421991]	3	104568030	104584279	-1	1						ENSG00000119772	DNMT3A	2	ortholog_one2one	86.7731	83.443	50	95.67	1
							ENSGALG00000046411		novel gene	3	104640895	104658791	-1	1
							ENSGALG00000054948		novel gene	3	104690243	104715074	-1	1
							ENSGALG00000038191		novel gene	3	104724033	104740102	-1	1						ENSG00000138101	DTNB	2	ortholog_one2one	92.6829	18.1818	50	59.62
							ENSGALG00000026676		novel gene	3	104735864	104735945	-1	1
							ENSGALG00000016531	ASXL2	additional sex combs like 2, transcriptional regulator [Source:NCBI gene;Acc:421993]	3	104750809	104834649	-1	4						ENSG00000143970	ASXL2	2	ortholog_one2one	54.3226	58.676	100	96.67	1
							ENSGALG00000046987		novel gene	3	104845355	104847659	-1	2
							ENSGALG00000026973	KIF3C	kinesin family member 3C [Source:NCBI gene;Acc:429432]	3	104848397	104859189	-1	2						ENSG00000084731	KIF3C	2	ortholog_one2one	84.9132	80.2018	100	98.92	1
							ENSGALG00000016535	RAB10	RAB10, member RAS oncogene family [Source:NCBI gene;Acc:421994]	3	104865999	104903427	1	1						ENSG00000084733	RAB10	2	ortholog_one2one	98.5	98.5	100	100	1
							ENSGALG00000048459	GAREM2	GRB2 associated regulator of MAPK1 subtype 2 [Source:NCBI gene;Acc:770888]	3	104904767	104912223	1	1						ENSG00000157833	GAREM2	2	ortholog_one2one	64.9758	61.5561	100	100	1
							ENSGALG00000016536	HADHA	hydroxyacyl-CoA dehydrogenase/3-ketoacyl-CoA thiolase/enoyl-CoA hydratase (trifunctional protein), alpha subunit [Source:NCBI gene;Acc:395929]	3	104913067	104937303	-1	1	Liu et al 2017				a candidate biomarker for intramuscular fat deposition in chickens	ENSG00000084754	HADHA	2	ortholog_one2one	76.8831	77.5885	100	96.77	1
							ENSGALG00000016555	HADHB	hydroxyacyl-CoA dehydrogenase/3-ketoacyl-CoA thiolase/enoyl-CoA hydratase (trifunctional protein), beta subunit [Source:NCBI gene;Acc:421995]	3	104935442	104949071	1	1	Liu et al 2017				a candidate biomarker for intramuscular fat deposition in chickens	ENSG00000138029	HADHB	2	ortholog_one2one	83.3333	83.3333	75	94.58	1
							ENSGALG00000028798	gga-mir-6578	gga-mir-6578 [Source:miRBase;Acc:MI0022396]	3	104945207	104945308	1	1
							ENSGALG00000016556	GVINP1	GTPase, very large interferon inducible pseudogene 1 [Source:NCBI gene;Acc:428660]	3	104955256	104962557	-1	1
							ENSGALG00000016560	SELENOI	selenoprotein I [Source:NCBI gene;Acc:428661]	3	104975750	104996776	1	1						ENSG00000138018	SELENOI	2	ortholog_one2one	80.1567	77.33	50	91.53	1
							ENSGALG00000016564	PTK2B	protein tyrosine kinase 2 beta [Source:NCBI gene;Acc:421998]	3	105015066	105027598	1	1						ENSG00000120899	PTK2B	8	ortholog_one2one	78.7298	77.4034	50	94.84	1
							ENSGALG00000016565	CHRNA2	cholinergic receptor nicotinic alpha 2 subunit [Source:NCBI gene;Acc:395607]	3	105030006	105034588	-1	1						ENSG00000120903	CHRNA2	8	ortholog_one2one	72.9167	72.7788	25	91.56	1
							ENSGALG00000016567	EPHX2	epoxide hydrolase 2 [Source:NCBI gene;Acc:421999]	3	105043160	105052107	1	1						ENSG00000120915	EPHX2	8	ortholog_one2one	52.5168	56.3964	50	70.74	1
							ENSGALG00000016570	LOC770996	L-gulonolactone oxidase-like [Source:NCBI gene;Acc:770996]	3	105054461	105067233	1	1
							ENSGALG00000053296	C3H8ORF80	chromosome 3 open reading frame, human C8orf80 [Source:NCBI gene;Acc:422000]	3	105068315	105078451	1	2
							ENSGALG00000045940	NUGGC	nuclear GTPase, germinal center associated [Source:NCBI gene;Acc:422002]	3	105078987	105090249	1	1
							ENSGALG00000016580	SCARA5	scavenger receptor class A, member 5 (putative) [Source:NCBI gene;Acc:771061]	3	105090968	105109766	1	1						ENSG00000168079	SCARA5	8	ortholog_one2one	66.8041	65.4545	50	95.63	1
							ENSGALG00000016582	PBK	PDZ binding kinase [Source:NCBI gene;Acc:422003]	3	105111720	105120097	1	2						ENSG00000168078	PBK	8	ortholog_one2one	73.2919	73.2919	75	91.39	1
							ENSGALG00000016583	ESCO2	establishment of sister chromatid cohesion N-acetyltransferase 2 [Source:NCBI gene;Acc:422004]	3	105120537	105133840	-1	1						ENSG00000171320	ESCO2	8	ortholog_one2one	38.1988	40.9318	75	36.76	1
							ENSGALG00000016586	CCDC25	coiled-coil domain containing 25 [Source:NCBI gene;Acc:422005]	3	105134511	105145425	1	6						ENSG00000147419	CCDC25	8	ortholog_one2one	61.4583	85.0962	50	83.81	1
							ENSGALG00000047993		novel gene	3	105208309	105210200	-1	1
							ENSGALG00000042705	KCNK3	potassium two pore domain channel subfamily K member 3 [Source:NCBI gene;Acc:428382]	3	105215798	105226949	-1	1						ENSG00000171303	KCNK3	2	ortholog_one2one	86.1979	84.0102	25	75.86	1
							ENSGALG00000016577	OTOF	otoferlin [Source:NCBI gene;Acc:422007]	3	105305216	105335944	1	1						ENSG00000115155	OTOF	2	ortholog_one2one	73.4807	66.5999	25	88.64	1
							ENSGALG00000016591	DRC1	dynein regulatory complex subunit 1 [Source:NCBI gene;Acc:422009]	3	105338705	105350819	1	1						ENSG00000157856	DRC1	2	ortholog_one2one	52.5132	53.6486		74.9	1
							ENSGALG00000016595	TRIM35	tripartite motif containing 44 [Source:NCBI gene;Acc:771180]	3	105351728	105356515	1	2						ENSG00000104228	TRIM35	8	ortholog_one2one	51.2381	54.5639	25	90.48	1
							ENSGALG00000030929	STMN4	stathmin 4 [Source:NCBI gene;Acc:422010]	3	105361343	105369458	1	6						ENSG00000015592	STMN4	8	ortholog_one2one	74.3719	68.5185	25	82.95	1
							ENSGALG00000016600	POMC	proopiomelanocortin [Source:NCBI gene;Acc:422011]	3	105372181	105388173	1	3	Liu et al 2020	Almeida et al 2019	Bai et al 2012	Sharma et al 2008	SNPs in the gene have potential effects on reproduction traits and could be potential markers for improving reproduction traits in chickens; signal of selective sweep, gene associated with traits of economic interest; SNPs linked to pelvis breadth, body weight and chest depth; an RFLP associated with greater body weight in broiler females; POMC RNA level in the hypothalamus is responsive to fat-r…	ENSG00000115138	POMC	2	ortholog_one2one	53.7849	50.5618	50	100	1
							ENSGALG00000016605	EFR3B	EFR3 homolog B [Source:NCBI gene;Acc:422012]	3	105391119	105427984	-1	2						ENSG00000084710	EFR3B	2	ortholog_one2one	80.8628	89.4737	75	94.71	1
							ENSGALG00000028967	DNAJC27	DnaJ heat shock protein family (Hsp40) member C27 [Source:NCBI gene;Acc:402783]	3	105433631	105441373	1	1						ENSG00000115137	DNAJC27	2	ortholog_one2one	91.5751	91.5751	100	100	1
							ENSGALG00000016608	ADCY3	adenylate cyclase 3 [Source:NCBI gene;Acc:422013]	3	105444375	105456601	1	1						ENSG00000138031	ADCY3	2	ortholog_one2one	79.4144	78.2343	100	95.08	1
							ENSGALG00000016609	CENPO	centromere protein O [Source:NCBI gene;Acc:422014]	3	105457089	105463791	-1	1						ENSG00000138092	CENPO	2	ortholog_one2one	37.5385	40.6667	100	46.37	1
							ENSGALG00000016610	PTRHD1	peptidyl-tRNA hydrolase domain containing 1 [Source:NCBI gene;Acc:422015]	3	105463857	105471230	1	1						ENSG00000184924	PTRHD1	2	ortholog_one2one	55.0725	54.2857	75	100	1
							ENSGALG00000016617	NCOA1	nuclear receptor coactivator 1 [Source:NCBI gene;Acc:422016]	3	105475190	105630321	-1	1	Zhao et al 2021	Gholami et al 2014	Huang et al 2011		candidate gene for reproductive and egg performance traits	ENSG00000084676	NCOA1	2	ortholog_one2one	72.1854	75.6419	50	97.75	1
	O	USH	ROH				ENSGALG00000028054		novel gene	3	109577865	109578052	1	1						ENSG00000275414	AC007277.2	2	ortholog_one2one	25	26.257
							ENSGALG00000016707	CLIC5	chloride intracellular channel 5	3	109626433	109689182	-1	2	Yang et al 2020				candidate gene associated with chicken sperm storage duration, regulates sperm function	ENSG00000112782	CLIC5	6	ortholog_one2one	61.1825	58.0488	100	58.66	1
							ENSGALG00000016708	ENPP4	ectonucleotide pyrophosphatase/phosphodiesterase 4 (putative)	3	109694867	109702468	1	4						ENSG00000001561	ENPP4	6	ortholog_one2one	68.8742	68.8742	100	95.6	1
							ENSGALG00000016709	RCAN2	regulator of calcineurin 2	3	109712120	109777458	-1	1						ENSG00000172348	RCAN2	6	ortholog_one2one	75.3731	83.1276	100	96.74	1
							ENSGALG00000016710	CYP39A1	cytochrome P450 family 39 subfamily A member 1	3	109796312	109817660	-1	4						ENSG00000146233	CYP39A1	6	ortholog_one2one	55.3648	55.0107	100	76.38	1
							ENSGALG00000048713		novel gene	3	109810522	109811040	1	1						ENSG00000078668	VDAC3	8	ortholog_one2many	75.3968	33.4507		0
							ENSGALG00000044279	TDRD6	tudor domain containing 6	3	109820943	109830241	1	1						ENSG00000180113	TDRD6	6	ortholog_one2one	32.98	25.2386	100	61.51	1
							ENSGALG00000016713	PLA2G7	phospholipase A2 group VII	3	109831301	109844348	-1	1						ENSG00000146070	PLA2G7	6	ortholog_one2one	53.3175	51.0204	100	59.78	1
							ENSGALG00000040238	IMP3	IMP3, U3 small nucleolar ribonucleoprotein, homolog (yeast)	3	109841102	109841659	1	1						ENSG00000177971	IMP3	15	ortholog_one2one	65.4054	65.7609		100	1
							ENSGALG00000053468	ANKRD66	ankyrin repeat domain 66	3	109845838	109849863	1	2						ENSG00000230062	ANKRD66	6	ortholog_one2one	52.514	47.9592	100	74.29	1
							ENSGALG00000010334	TAS2R7	taste receptor, type 2, member 7	3	109851221	109852186	-1	1	Su et al 2016				involved in sense of bitter taste
							ENSGALG00000033033	MEP1A	meprin A subunit alpha	3	109861619	109874229	1	1
							ENSGALG00000039320	ADGRF5	adhesion G protein-coupled receptor F5	3	109877939	109899864	-1	2						ENSG00000069122	ADGRF5	6	ortholog_one2one	42.0268	41.9019	100	45.22	1
							ENSGALG00000016719	TNFRSF21	TNF receptor superfamily member 21	3	109933981	109966590	-1	2						ENSG00000146072	TNFRSF21	6	ortholog_one2one	71.1214	70.687	100	95.41	1
							ENSGALG00000055097		novel gene	3	109965743	109968038	1	1
							ENSGALG00000016720	CD2AP	CD2 associated protein	3	109994342	110060826	1	3						ENSG00000198087	CD2AP	6	ortholog_one2one	67.6562	67.7621	100	93.97	1
							ENSGALG00000016723	ADGRF4	adhesion G protein-coupled receptor F4	3	110067035	110073729	1	4						ENSG00000164393	ADGRF2	6	ortholog_one2one	41.0977	43.3616	100	70.2	1
							ENSGALG00000050563		novel gene	3	110080063	110091594	1	1
							ENSGALG00000016725	OPN5	opsin 5	3	110092843	110116096	1	1	Kang, Kuenzel 2015				deep-brain photoreceptor involved in the photoperiodic gonadal response and activation of reproductive function	ENSG00000124818	OPN5	6	ortholog_one2one	76.1905	71.2042	75	90.49	1
							ENSGALG00000016726	PTCHD4	patched domain containing 4	3	110161744	110245933	-1	1						ENSG00000244694	PTCHD4	6	ortholog_one2one	82.1903	88.1376	50	100	1
							ENSGALG00000047063		novel gene	3	110287354	110288388	1	1
							ENSGALG00000052509		novel gene	3	110314013	110320251	-1	1
							ENSGALG00000036714		novel gene	3	110405642	110423975	-1	1
							ENSGALG00000051510		novel gene	3	110445529	110473131	-1	3
							ENSGALG00000030006		novel gene	3	110476929	110513639	-1	3
							ENSGALG00000037267		novel gene	3	110526856	110558612	-1	2
							ENSGALG00000029012	EVA1A	eva-1 homolog A, regulator of programmed cell death	3	110568078	110761454	-1	1						ENSG00000115363	EVA1A	2	ortholog_one2one	24.0586	75.6579	50	68.67
							ENSGALG00000016731	MRPL19	mitochondrial ribosomal protein L19	3	110772760	110779590	1	2						ENSG00000115364	MRPL19	2	ortholog_one2one	68.1481	63.0137	25	77.81	1
							ENSGALG00000016732		novel gene	3	110783853	110802840	-1	1						ENSG00000005436	GCFC2	2	ortholog_one2many	37.9894	45.9667	50	37.98	1
	P	USH	ROH				ENSGALG00000005638	IL2RG	interleukin 2 receptor subunit gamma [Source:NCBI gene;Acc:395199]	4	2390550	2394261	1	1						ENSG00000104998	IL27RA	19	ortholog_many2many	14.5833	8.80503		0
							ENSGALG00000005638	IL2RG	interleukin 2 receptor subunit gamma [Source:NCBI gene;Acc:395199]	4	2390550	2394261	1	1						ENSG00000285171		X	ortholog_many2many	17.9688	20.1166	100	44.15
							ENSGALG00000005638	IL2RG	interleukin 2 receptor subunit gamma [Source:NCBI gene;Acc:395199]	4	2390550	2394261	1	1	Schmid et al 2015				cytokine-related gene expression in response to MDV infection in lines 6 (MD resistant) and 7 (MD susceptible) chicks	ENSG00000147168	IL2RG	X	ortholog_many2many	19.2708	20.0542	100	43.49
							ENSGALG00000005638	IL2RG	interleukin 2 receptor subunit gamma [Source:NCBI gene;Acc:395199]	4	2390550	2394261	1	1						ENSG00000185291	IL3RA	X	ortholog_many2many	8.07292	8.20106		0
32		USH; USH/RUW	ROH; Fst				ENSGALG00000007608	ARHGEF9	Cdc42 guanine nucleotide exchange factor 9 [Source:NCBI gene;Acc:422315]	4	11685188	11872215	1	7						ENSG00000131089	ARHGEF9	X	ortholog_one2one	37.1538	92.3518	50	70.19	1
							ENSGALG00000051552		novel gene	4	11891853	11897669	-1	1
							ENSGALG00000007646	VEGFRKDRL	vascular endothelial growth factor receptor kdr-like [Source:NCBI gene;Acc:422316]	4	11924118	12042777	1	2
							ENSGALG00000007656	HOXCDX1L	homeobox protein CDX-1-like [Source:NCBI gene;Acc:422317]	4	12082701	12098482	1	1
							ENSGALG00000007657	CDX4	caudal type homeobox 4 [Source:NCBI gene;Acc:395320]	4	12107176	12115777	1	1						ENSG00000131264	CDX4	X	ortholog_one2one	58.5551	54.2254	50	53.39	1
							ENSGALG00000040956	CHIC1	cysteine rich hydrophobic domain 1 [Source:NCBI gene;Acc:422318]	4	12120945	12139732	1	1						ENSG00000204116	CHIC1	X	ortholog_one2one	84.5745	70.9821	50	91.69	1
							ENSGALG00000007683		novel gene	4	12148991	12167804	1	1
							ENSGALG00000007703	LOC422320	ligand of Numb protein X 2-like [Source:NCBI gene;Acc:422320]	4	12171879	12187890	-1	1
							ENSGALG00000007710	RASL11AL	ras-like protein family member 11A-like [Source:NCBI gene;Acc:422321]	4	12232158	12242910	-1	1
							ENSGALG00000034769	USP12-like	ubiquitin specific peptidase 12-like [Source:NCBI gene;Acc:422322]	4	12248585	12276877	1	3
							ENSGALG00000039812		novel gene	4	12282691	12284175	1	1
							ENSGALG00000048017		novel gene	4	12289242	12292023	1	2
							ENSGALG00000007740	WASF3L	wiskott-Aldrich syndrome protein family member 3-like [Source:NCBI gene;Acc:422323]	4	12295203	12299978	-1	1
							ENSGALG00000049519	gga-mir-12269	gga-mir-12269 [Source:miRBase;Acc:MI0040736]	4	12298811	12298870	-1	1
							ENSGALG00000007748	SLC16A2	solute carrier family 16 member 2 [Source:NCBI gene;Acc:428716]	4	12310289	12331702	1	1						ENSG00000147100	SLC16A2	X	ortholog_one2one	59.6654	59.5547	100	88.64	1
							ENSGALG00000007750	RLIM	ring finger protein, LIM domain interacting [Source:NCBI gene;Acc:395630]	4	12342843	12356401	-1	3						ENSG00000131263	RLIM	X	ortholog_one2one	80.2698	76.2821	100	97.6	1
							ENSGALG00000052050		novel gene	4	12356622	12371857	1	1
							ENSGALG00000007755	KIAA2022	KIAA2022 (NEXMIF) [Source:NCBI gene;Acc:422325]	4	12376599	12497277	-1	1						ENSG00000050030	NEXMIF	X	ortholog_one2one	63.9615	61.3456	100	98.99	1
33		RUW; USH	ROH	q	RUW	ROH	ENSGALG00000049528		novel gene	4	17867949	17872365	1	2
							ENSGALG00000040514		novel gene	4	17934994	17942305	-1	1
							ENSGALG00000009128	CXorf40B	chromosome X open reading frame 40B [Source:NCBI gene;Acc:772269]	4	18042924	18045047	-1	1						ENSG00000197620	EOLA1	X	ortholog_one2many	64.375	65.1899	50	97.76	1
							ENSGALG00000009128	CXorf40B	chromosome X open reading frame 40B [Source:NCBI gene;Acc:772269]	4	18042924	18045047	-1	1						ENSG00000197021	EOLA2	X	ortholog_one2many	63.125	63.924	25	97.1	1
							ENSGALG00000009139	TMEM185A	transmembrane protein 185B [Source:NCBI gene;Acc:422391]	4	18046383	18056099	-1	1						ENSG00000269556	TMEM185A	X	ortholog_one2one	95.7143	95.7143	25	99.91	1
							ENSGALG00000009154	IDS	iduronate 2-sulfatase [Source:NCBI gene;Acc:422392]	4	18056170	18086637	1	4						ENSG00000241489		X	ortholog_one2many	36.4393	64.6018	75	90.03	1
							ENSGALG00000009154	IDS	iduronate 2-sulfatase [Source:NCBI gene;Acc:422392]	4	18056170	18086637	1	4						ENSG00000010404	IDS	X	ortholog_one2many	60.3993	66	75	87.8	1
							ENSGALG00000029286		novel gene	4	18074956	18076806	-1	1
							ENSGALG00000033744	gga-mir-7469	gga-mir-7469 [Source:miRBase;Acc:MI0024142]	4	18082789	18082855	1	1
							ENSGALG00000046723		novel gene	4	18094540	18098672	1	1	Sazanov et al 2005a	Sazanov et al 2004b	Sazanov et al 2004a	Sazanov et al 2003	close to a QTL for eggshell thickness linked to microsatellite MCW0114 (18,093,525..18,094,020) mapped using BAC FISH
							ENSGALG00000009168	AFF2	AF4/FMR2 family member 2 [Source:NCBI gene;Acc:422394]	4	18189034	18535906	-1	4						ENSG00000155966	AFF2	X	ortholog_one2one	55.8716	58.4287	100	95.11	1
							ENSGALG00000051308		novel gene	4	18595354	18618887	1	1
							ENSGALG00000044816		novel gene	4	18648264	18664987	-1	1						ENSG00000176988	FMR1NB	X	ortholog_one2one	29.3478	21.1765	75	0
							ENSGALG00000009177	FMR1	fragile X mental retardation 1 [Source:NCBI gene;Acc:422395]	4	18668176	18696911	-1	1						ENSG00000102081	FMR1	X	ortholog_one2one	92.5182	80.2215	50	92.68	1
							ENSGALG00000055035		novel gene	4	18701837	18702761	1	1
							ENSGALG00000049690		novel gene	4	18717690	18719237	1	1
							ENSGALG00000009192	SLITRK2	SLIT and NTRK like family member 2 [Source:NCBI gene;Acc:100857927]	4	19319215	19321788	1	1						ENSG00000185985	SLITRK2	X	ortholog_one2one	83.7806	84.9704		100	1
							ENSGALG00000048632		novel gene	4	19323628	19371495	1	2
							ENSGALG00000053520		novel gene	4	19636950	19638359	-1	1
							ENSGALG00000052982		novel gene	4	19667892	19669661	-1	1
							ENSGALG00000009207	TRIM2	tripartite motif containing 2 [Source:NCBI gene;Acc:100857562]	4	19768464	19870165	1	3						ENSG00000288637		4	ortholog_one2many	90.8602	74.9446	50	88.8	1
							ENSGALG00000009207	TRIM2	tripartite motif containing 2 [Source:NCBI gene;Acc:100857562]	4	19768464	19870165	1	3						ENSG00000109654	TRIM2	4	ortholog_one2many	96.371	92.9961	50	99.36	1
							ENSGALG00000050782		novel gene	4	19820815	19824146	-1	1
							ENSGALG00000009212	MND1	meiotic nuclear divisions 1 [Source:NCBI gene;Acc:422399]	4	19876653	19916272	1	3						ENSG00000121211	MND1	4	ortholog_one2one	70.6667	77.561	50	83.42	1
							ENSGALG00000009230	TMEM131L	KIAA0922 [Source:NCBI gene;Acc:422400]	4	19928294	19998920	1	6						ENSG00000121210	TMEM131L	4	ortholog_one2one	59.5695	63.6025	100	97.83	1
							ENSGALG00000034722	TLR2A	toll-like receptor 2 family member A [Source:NCBI gene;Acc:374141]	4	20020334	20028633	1	2	Piórkowska et al 2020	Khalique et al 2019	Zhang et al 2018	Heidari et al 2015	candidate gene involved in inflammatory response; overexpressed in low growth rate broiler cockerels; involved in immune response	ENSG00000137462	TLR2	4	ortholog_one2many	42.9319	52.2959	100	0	1
							ENSGALG00000009239	TLR2B	toll-like receptor 2 family member B [Source:NCBI gene;Acc:769014]	4	20021540	20038962	1	2	Wu et al 2021				may be involved in yellow pigment deposition in chicken skin	ENSG00000137462	TLR2	4	ortholog_one2many	53.009	52.8061	100	100	1
							ENSGALG00000009241	SFRP2	secreted frizzled related protein 2 [Source:NCBI gene;Acc:395546]	4	20063168	20067413	-1	1	Xue et al 2021	Elbeltagy et al 2019	Lin et al 2007		involved in inbreeding depression of reproduction; localized within selection footprint, candidate gene for adaptation to solar radiation in North- and East-African chickens; involved in cell differentiation and embryogenesis (development of the neural system, eyes, muscles and limbs)	ENSG00000145423	SFRP2	4	ortholog_one2one	80.8219	80	100	100	1
							ENSGALG00000049923		novel gene	4	20204108	20213817	-1	1
							ENSGALG00000009257	PLRG1	pleiotropic regulator 1 [Source:NCBI gene;Acc:422401]	4	20249413	20305236	-1	1	Elbeltagy et al 2019				involved in cell differentiation; signal of selective sweep	ENSG00000171566	PLRG1	4	ortholog_one2one	88.1783	88.5214	100	99.45	1
							ENSGALG00000009262	FGB	fibrinogen beta chain [Source:NCBI gene;Acc:373926]	4	20308597	20315123	1	1	Zhang et al 2022	Piórkowska et al 2020	Elbeltagy et al 2019		candidate gene involved in the fibromelanosis process in black-bone chickens; candidate gene overexpressed in low growth rate broiler cockerels; involved in cell differentiation; signal of selective sweep	ENSG00000171564	FGB	4	ortholog_one2one	64.7541	64.3585	100	92.74	1
							ENSGALG00000009266	FGA	fibrinogen alpha chain [Source:NCBI gene;Acc:396307]	4	20321300	20328290	-1	1	Elbeltagy et al 2019	Dong et al 2017	Xiong et al 2016		involved in cell differentiation and response to Marek’s disease; signal of selective sweep; responsible for immune response
							ENSGALG00000009268	FGG	fibrinogen gamma chain [Source:NCBI gene;Acc:395837]	4	20332665	20338478	-1	1	Elbeltagy et al 2019				involved in cell differentiation; signal of selective sweep	ENSG00000171557	FGG	4	ortholog_one2one	65.2968	63.1347	100	91.89	1
	Q	RUW	ROH	r	RUW	ROH	ENSGALG00000049303		novel gene	4	24320883	24326212	1	1
							ENSGALG00000051758		novel gene	4	24471792	24476607	-1	1
							ENSGALG00000009568	SPOCK3	SPARC/osteonectin, cwcv and kazal like domains proteoglycan 3	4	24520359	24685116	-1	2	Zhang et al 2014				candidate gene for abdominal fat within CNV region overlapped with QTL and selective sweep	ENSG00000196104	SPOCK3	4	ortholog_one2one	86.3109	85.3211	100	99.66	1
							ENSGALG00000050976		novel gene	4	24685395	24687082	1	1
							ENSGALG00000047064		novel gene	4	24742548	24743756	1	1
							ENSGALG00000047153		novel gene	4	24804766	24816124	-1	2
							ENSGALG00000049284		novel gene	4	24829532	24831152	-1	1
							ENSGALG00000049163		novel gene	4	24889158	24893150	-1	1
							ENSGALG00000009573	ANXA10	annexin A10	4	24927202	24945212	1	2	Zhang et al 2014				candidate gene for abdominal fat within CNV region overlapped with QTL and selective sweep	ENSG00000109511	ANXA10	4	ortholog_one2one	76.5396	80.5556	75	96.28	1
							ENSGALG00000009622	LOC422426	uncharacterized LOC422426	4	24946440	24954701	1	1
							ENSGALG00000009639	DDX60	DExD/H-box helicase 60	4	24959132	24997825	-1	1	Sajewicz-Krukowska et al 2021	Alqazlan et al 2021	Zhang et al 2016	Sato et al 2015	upregulated due to antiviral response in chickens; candidate gene for adaptation to hypoxia and high-dose ultraviolet radiation in high-altitude conditions; involved in inflammation and immune responses; RNA sensor in innate immunity for recognizing viral RNA	ENSG00000137628	DDX60	4	ortholog_one2one	50.6315	53.8551	50	78.09	1
34		USH; USH/OMF; OMF; RUW; USH/OMF USH/RUW	ROH; Fst; ROH; ROH; Fst				ENSGALG00000010402	HPGDS	hematopoietic prostaglandin D synthase [Source:NCBI gene;Acc:395863]	4	37170329	37196424	-1	2	Zheng et al 2020	Sun et al 2019	Zhang et al 205		when downregulated, may be related to reduced eumelanin and increased pheomelanin synthesis in yellow plumage as well as abnormal testicular morphology of low sperm motility birds; candidate gene for meat quality traits in chicken	ENSG00000163106	HPGDS	4	ortholog_one2one	66.3317	66.3317	50	100	1
							ENSGALG00000052580		novel gene	4	37206092	37216175	1	1
							ENSGALG00000041662	OPN4-1	photopigment melanopsin-like [Source:NCBI gene;Acc:395334]	4	37229825	37254071	1	2
							ENSGALG00000035482	SEC24B	SEC24 homolog B, COPII coat complex component [Source:NCBI gene;Acc:422523]	4	37267897	37308644	-1	2						ENSG00000138802	SEC24B	4	ortholog_one2one	76.4992	74.448	50	90.43	1
							ENSGALG00000054138		novel gene	4	37348731	37502820	1	2
							ENSGALG00000054547		novel gene	4	37513213	37549228	1	1
							ENSGALG00000039411	COL25A1	collagen type XXV alpha 1 chain [Source:NCBI gene;Acc:429900]	4	37577006	37642586	1	3						ENSG00000188517	COL25A1	4	ortholog_one2one	82.5882	53.6697	75	66.82	1
							ENSGALG00000034741	ETNPPL	ethanolamine-phosphate phospho-lyase [Source:NCBI gene;Acc:428743]	4	37653712	37666930	1	1						ENSG00000164089	ETNPPL	4	ortholog_one2one	73.0693	73.9479	100	95.73	1
							ENSGALG00000010526	OSTC	oligosaccharyltransferase complex non-catalytic subunit [Source:NCBI gene;Acc:422525]	4	37701947	37707117	-1	2						ENSG00000198856	OSTC	4	ortholog_one2one	94.6309	94.6309	100	95.85	1
							ENSGALG00000032002	RPL34	ribosomal protein L34 [Source:NCBI gene;Acc:422526]	4	37708385	37711694	-1	1						ENSG00000109475	RPL34	4	ortholog_one2one	98.2906	98.2906	100	100	1
							ENSGALG00000048891		novel gene	4	37720009	37753094	-1	1
							ENSGALG00000054507		novel gene	4	37822678	37852321	-1	3
							ENSGALG00000031960	LEF1	lymphoid enhancer binding factor 1 [Source:NCBI gene;Acc:395865]	4	37872665	37926777	1	3	Hu et al 2020	Feng et al 2017			important regulator in the induction of primary feather follicle in goose skin; downregulated and associated with growth retardation in ALV-J infected chickens	ENSG00000138795	LEF1	4	ortholog_one2one	88.835	91.7293	100	100	1
							ENSGALG00000016124	HADH	hydroxyacyl-CoA dehydrogenase [Source:NCBI gene;Acc:420290]	4	37938465	37955430	-1	2	El Hajj et al 2020				HADH activity was higher for frozen chicken breasts	ENSG00000138796	HADH	4	ortholog_one2one	62	69.1083	100	89.26	1
							ENSGALG00000027908	CYP2U1	cytochrome P450 family 2 subfamily U member 1 (LOC422528) [Source:NCBI gene;Acc:422528]	4	37958015	37969284	-1	1	Schmid et al 2015				has different ψ values between lines 6 (MD resistant) and 7 (MD susceptible)	ENSG00000155016	CYP2U1	4	ortholog_one2one	64.6947	62.3162	100	96.86	1
							ENSGALG00000010535	SGMS2	sphingomyelin synthase 2 [Source:NCBI gene;Acc:422529]	4	37977072	38007439	-1	3						ENSG00000164023	SGMS2	4	ortholog_one2one	89.0411	89.0411	100	100	1
				s	RUW	ROH	ENSGALG00000050567		novel gene	4	38026357	38036637	1	3
							ENSGALG00000010542	PAPSS1	3'-phosphoadenosine 5'-phosphosulfate synthase 1 [Source:NCBI gene;Acc:422530]	4	38039481	38075449	1	1						ENSG00000138801	PAPSS1	4	ortholog_one2one	94.0705	94.0705	100	100	1
							ENSGALG00000028041	DKK2	dickkopf WNT signaling pathway inhibitor 2 [Source:NCBI gene;Acc:422531]	4	38131005	38252094	1	2	Chu et al 2014				involved in feather regeneration
							ENSGALG00000053810		novel gene	4	38290995	38292500	1	1
							ENSGALG00000047705		novel gene	4	38339965	38373104	-1	1
							ENSGALG00000051117	GIMD1	GIMAP family P-loop NTPase domain containing 1 [Source:NCBI gene;Acc:422532]	4	38390650	38393306	1	1						ENSG00000250298	GIMD1	4	ortholog_one2one	60.7407	37.788	100	78.95	1
							ENSGALG00000010553	AIMP1	aminoacyl tRNA synthetase complex interacting multifunctional protein 1 [Source:NCBI gene;Acc:422533]	4	38396623	38427589	-1	5						ENSG00000164022	AIMP1	4	ortholog_one2one	77.918	79.1667	100	83.06	1
							ENSGALG00000010564	TBCK	TBC1 domain containing kinase [Source:NCBI gene;Acc:422534]	4	38427792	38520485	1	1						ENSG00000145348	TBCK	4	ortholog_one2one	87.1221	87.1221	100	100	1
							ENSGALG00000036848		novel gene	4	38524016	38536178	1	2
							ENSGALG00000043555	NPNT	nephronectin [Source:NCBI gene;Acc:422535]	4	38549409	38592266	-1	3						ENSG00000168743	NPNT	4	ortholog_one2one	64.4182	67.6106	100	100	1
							ENSGALG00000010573	GSTCD	glutathione S-transferase C-terminal domain containing [Source:NCBI gene;Acc:422536]	4	38607077	38673379	-1	3						ENSG00000138780	GSTCD	4	ortholog_one2one	68.8995	68.2464	100	100	1
							ENSGALG00000010575	INTS12	integrator complex subunit 12 [Source:NCBI gene;Acc:422537]	4	38673417	38690114	1	1						ENSG00000138785	INTS12	4	ortholog_one2one	80.1724	80.5195	100	100	1
							ENSGALG00000010577	ARHGEF38	Rho guanine nucleotide exchange factor 38 [Source:NCBI gene;Acc:428744]	4	38695973	38730384	-1	1						ENSG00000236699	ARHGEF38	4	ortholog_one2one	69.6891	69.2407	100	97.15	1
							ENSGALG00000010582	PPA2	pyrophosphatase (inorganic) 2 [Source:NCBI gene;Acc:422539]	4	38738539	38774220	1	2						ENSG00000138777	PPA2	4	ortholog_one2one	43.659	62.8743	100	79.22	1
							ENSGALG00000053686		novel gene	4	38747759	38758275	-1	3
							ENSGALG00000010592	TET2	tet methylcytosine dioxygenase 2 [Source:NCBI gene;Acc:422540]	4	38804855	38872224	-1	4						ENSG00000168769	TET2	4	ortholog_one2one	59.9237	62.7373	100	99.77	1
							ENSGALG00000049585		novel gene	4	38900349	38940519	1	2
							ENSGALG00000052120		novel gene	4	38955846	38960539	1	1
							ENSGALG00000053595	CXXC4	CXXC finger protein 4 (uncharacterized LOC107051757; LOC107051757); withdrawn by NCBI [Source:NCBI gene;Acc:107051796]	4	38979231	39067086	1	3						ENSG00000168772	CXXC4	4	ortholog_one2one	66.4303	76.5668	75	90.13	1
							ENSGALG00000025163	gga-mir-1627	gga-mir-1627 [Source:miRBase;Acc:MI0007356]	4	38983525	38983594	1	1
							ENSGALG00000050341		novel gene	4	39081469	39106836	-1	1
							ENSGALG00000010596	TACR3	tachykinin receptor 3 [Source:NCBI gene;Acc:768993]	4	39167827	39202586	1	1						ENSG00000169836	TACR3	4	ortholog_one2one	79.7267	75.2688	50	88.54	1
							ENSGALG00000010601	UFSP2	UFM1 specific peptidase 2 [Source:NCBI gene;Acc:422542]	4	39244685	39256258	1	1						ENSG00000109775	UFSP2	4	ortholog_one2one	76.7391	75.2665	50	99.9	1
							ENSGALG00000045063	LRP2BP	LRP2 binding protein [Source:NCBI gene;Acc:422543]	4	39256632	39264968	1	1	Zhang et al 2012				a signal of selective sweeps in broiler lines divergently selected; may be important for abdominal fat content	ENSG00000109771	LRP2BP	4	ortholog_one2one	62.037	57.9251	75	58.63	1
							ENSGALG00000010610	SNX25	sorting nexin 25 [Source:NCBI gene;Acc:422544]	4	39265386	39318627	-1	2						ENSG00000109762	SNX25	4	ortholog_one2one	78.6041	68.4263	100	91.46	1
							ENSGALG00000010611	CFAP97	cilia and flagella associated protein 97 [Source:NCBI gene;Acc:422545]	4	39326496	39354844	1	2						ENSG00000164323	CFAP97	4	ortholog_one2one	35.7759	31.203	100	89.67	1
							ENSGALG00000010614	SLC25A4	solute carrier family 25 member 4 [Source:NCBI gene;Acc:422546]	4	39355762	39358582	-1	1						ENSG00000151729	SLC25A4	4	ortholog_one2one	93.6242	93.6242	100	100	1
							ENSGALG00000033902		novel gene	4	39358703	39365278	1	2
							ENSGALG00000042431		novel gene	4	39371968	39389039	1	3
							ENSGALG00000046728		novel gene	4	39372555	39383302	-1	2
							ENSGALG00000046793	HELT	helt bHLH transcription factor [Source:NCBI gene;Acc:101750337]	4	39397280	39398238	-1	1						ENSG00000187821	HELT	4	ortholog_one2one	67.0833	66.5289	100	92.29	1
							ENSGALG00000050111		novel gene	4	39402572	39419188	-1	1
							ENSGALG00000010628	ACSL1	acyl-CoA synthetase long-chain family member 1 [Source:NCBI gene;Acc:422547]	4	39432686	39469690	1	3	Tian et al 2021	Zhang et al 2021	Huo et al 2021	Xiao et al 2021	involved in avian lipid metabolism; contributes to the antiviral response against ALV-J; expressed much higher in subcutaneous than in abdominal adipose tissues in goose; may be associated with feed efficiency, fat metabolism and heat stress; upregulated in intramuscular chicken preadipocytes (Ma et al 2021)	ENSG00000151726	ACSL1	4	ortholog_one2one	77.9685	78.0802	100	97.05	1
							ENSGALG00000020210	CENPU	centromere protein U [Source:NCBI gene;Acc:422548]	4	39471077	39483120	1	1						ENSG00000151725	CENPU	4	ortholog_one2one	35.942	29.6651	100	34.54	1
							ENSGALG00000010636	PRIMPOL	primase and DNA directed polymerase [Source:NCBI gene;Acc:422549]	4	39481425	39497440	-1	3						ENSG00000164306	PRIMPOL	4	ortholog_one2one	53.8328	55.1786	100	93.37	1
							ENSGALG00000010638	CASP3	caspase 3 [Source:NCBI gene;Acc:395476]	4	39494858	39510633	1	4						ENSG00000164305	CASP3	4	ortholog_one2one	63.9576	65.343	100	92.45	1
							ENSGALG00000054742		novel gene	4	39512319	39516228	1	2
							ENSGALG00000050211	gga-mir-12272	gga-mir-12272 [Source:miRBase;Acc:MI0040740]	4	39519755	39519813	-1	1
							ENSGALG00000010642	IRF2	interferon regulatory factor 2 [Source:NCBI gene;Acc:396115]	4	39520122	39561578	1	2	Bai et al 2020	Broom, Kogut 2019			most promising candidate gene underlying resistance and susceptibility to MD; immune-related gene associated with response to necrotic enteritis	ENSG00000168310	IRF2	4	ortholog_one2one	70.2899	83.3811	100	89.26	1
							ENSGALG00000010645	ENPP6	ectonucleotide pyrophosphatase/phosphodiesterase 6 [Source:NCBI gene;Acc:422551]	4	39577144	39603215	1	2						ENSG00000164303	ENPP6	4	ortholog_one2one	69.1781	68.8636	100	95.23	1
							ENSGALG00000010646	STOX2	storkhead box 2 [Source:NCBI gene;Acc:769288]	4	39615025	39740111	-1	4						ENSG00000173320	STOX2	4	ortholog_one2one	78.7386	83.5853	100	100	1
							ENSGALG00000010654	TRAPPC11	trafficking protein particle complex 11 [Source:NCBI gene;Acc:428748]	4	39750588	39775485	-1	1						ENSG00000168538	TRAPPC11	4	ortholog_one2one	88.7809	88.7026	100	100	1
							ENSGALG00000010658	RWDD4	RWD domain containing 4 [Source:NCBI gene;Acc:428749]	4	39775032	39783823	1	2						ENSG00000182552	RWDD4	4	ortholog_one2one	34.4988	78.7234	100	73.31	1
							ENSGALG00000055042		novel gene	4	39787766	39812343	-1	1
							ENSGALG00000048533		novel gene	4	39801959	39814189	1	2
							ENSGALG00000010659	ING2	inhibitor of growth family member 2 [Source:NCBI gene;Acc:422553]	4	39817848	39827168	-1	6						ENSG00000168556	ING2	4	ortholog_one2one	81.1189	82.8571	100	100	1
							ENSGALG00000025557	POP4	POP4 homolog, ribonuclease P/MRP subunit (RNase MRP) [Source:RFAM;Acc:RF00030]	4	39825942	39826228	-1	1						ENSG00000223088	RMRPP5	9	ortholog_one2one	47.3868	50.9363		0
							ENSGALG00000010661	CDKN2AIP	CDKN2A interacting protein [Source:NCBI gene;Acc:769372]	4	39828633	39831534	-1	1						ENSG00000168564	CDKN2AIP	4	ortholog_one2one	42.7492	48.7931	100	69.06	1
							ENSGALG00000010662		novel gene	4	39875740	39878901	1	1
							ENSGALG00000053382		novel gene	4	39877600	39882744	1	1
							ENSGALG00000010668	WWC2	WW and C2 domain containing 2 [Source:NCBI gene;Acc:422555]	4	39881333	39966929	-1	2						ENSG00000151718	WWC2	4	ortholog_one2one	77.6461	76.9295	100	100	1
							ENSGALG00000010674	DCTD	dCMP deaminase [Source:NCBI gene;Acc:422556]	4	40002738	40022726	1	1						ENSG00000129187	DCTD	4	ortholog_one2one	80	85.3933	100	96.86	1
							ENSGALG00000030065	TENM3	teneurin transmembrane protein 3 [Source:NCBI gene;Acc:422557]	4	40053454	40498128	-1	10						ENSG00000218336	TENM3	4	ortholog_one2one	92.7681	96.4802	100	99.5	1
							ENSGALG00000051945		novel gene	4	40573352	40631722	-1	3
							ENSGALG00000047134		novel gene	4	40742117	40748151	-1	2
							ENSGALG00000050037		novel gene	4	40849580	41007986	-1	3
							ENSGALG00000054301		novel gene	4	41024558	41131404	-1	1
							ENSGALG00000051875		novel gene	4	41068424	41071906	-1	2
							ENSGALG00000052730		novel gene	4	41403226	41410262	1	1
							ENSGALG00000050911	LOC101748815	uncharacterized LOC101748815 [Source:NCBI gene;Acc:101748815]	4	41471926	41475571	1	2
							ENSGALG00000047351		novel gene	4	41675513	41678438	-1	1
							ENSGALG00000051747		novel gene	4	41764384	41771922	1	1
							ENSGALG00000053637		novel gene	4	41896220	41902079	-1	1
							ENSGALG00000049124		novel gene	4	41997010	41998515	-1	1
							ENSGALG00000047221		novel gene	4	42004403	42103857	-1	3
							ENSGALG00000054340		novel gene	4	42129715	42144725	-1	2
							ENSGALG00000010716	AGA	aspartylglucosaminidase [Source:NCBI gene;Acc:422558]	4	42211864	42223799	1	1						ENSG00000038002	AGA	4	ortholog_one2one	65.2174	65.0289	75	96.06	1
							ENSGALG00000010719	NEIL3	nei like DNA glycosylase 3 [Source:NCBI gene;Acc:428750]	4	42233732	42250523	-1	1						ENSG00000109674	NEIL3	4	ortholog_one2one	56.5812	54.7107	50	85.04	1
							ENSGALG00000053503		novel gene	4	42292580	42342042	1	3
							ENSGALG00000051075		novel gene	4	42468585	42472015	1	1
							ENSGALG00000049739		novel gene	4	42518079	42521510	1	1
							ENSGALG00000050592		novel gene	4	42560525	42719322	1	3
							ENSGALG00000052386		novel gene	4	42650878	42670022	1	3
							ENSGALG00000030588	GALNTL6	polypeptide N-acetylgalactosaminyltransferase-like 6 [Source:NCBI gene;Acc:422560]	4	42753708	43184699	1	3	Seifi Moroudi et al 2021				growth related	ENSG00000174473	GALNTL6	4	ortholog_one2one	93.6772	93.6772	50	100	1
							ENSGALG00000010744	GALNT7	polypeptide N-acetylgalactosaminyltransferase 7 [Source:NCBI gene;Acc:422561]	4	43216401	43284221	1	4						ENSG00000109586	GALNT7	4	ortholog_one2one	86.6973	86.3014	50	100	1
							ENSGALG00000010745	HMGB2	high mobility group box 2 [Source:NCBI gene;Acc:396482]	4	43290527	43292715	-1	1	Guo et al 2018				involved in spermatogenesis	ENSG00000164104	HMGB2	4	ortholog_one2one	91.7874	90.9091	100	100	1
							ENSGALG00000046857		novel gene	4	43292954	43301246	1	3
							ENSGALG00000036252	SAP30	Sin3A associated protein 30 [Source:NCBI gene;Acc:422562]	4	43303894	43309926	1	1	Petry et al 2021				a probable regulator of muscle hypertrophy in chickens	ENSG00000164105	SAP30	4	ortholog_one2one	80.8411	78.6364	100	100	1
							ENSGALG00000047990	SCRG1	stimulator of chondrogenesis 1 [Source:NCBI gene;Acc:422563]	4	43310618	43318910	-1	1						ENSG00000164106	SCRG1	4	ortholog_one2one	60.4167	59.1837	100	100	1
							ENSGALG00000030530	HAND2	heart and neural crest derivatives expressed 2 [Source:NCBI gene;Acc:395813]	4	43384478	43385619	-1	1						ENSG00000164107	HAND2	4	ortholog_one2one	95.8333	95.3917	75	100	1
							ENSGALG00000033311		novel gene	4	43386543	43396842	1	1
							ENSGALG00000052572		novel gene	4	43418871	43429525	-1	1
							ENSGALG00000050160		novel gene	4	43433827	43444707	-1	3
							ENSGALG00000046699		novel gene	4	43493359	43498224	-1	1
							ENSGALG00000048030		novel gene	4	43501834	43509283	-1	1
							ENSGALG00000051925		novel gene	4	43517981	43519904	1	1
							ENSGALG00000054837		novel gene	4	43576744	43580299	-1	1
							ENSGALG00000025263	gga-mir-1776	gga-mir-1776 [Source:miRBase;Acc:MI0007519]	4	43596110	43596210	1	1
							ENSGALG00000049147		novel gene	4	43617253	43632548	1	1
							ENSGALG00000020201	CEP44	centrosomal protein 44 [Source:NCBI gene;Acc:422566]	4	43667177	43710808	1	4						ENSG00000164118	CEP44	4	ortholog_one2one	46.8354	47.4359	100	70.66	1
							ENSGALG00000010764	FBXO8	F-box protein 8 [Source:NCBI gene;Acc:422565]	4	43680194	43697009	-1	1						ENSG00000164117	FBXO8	4	ortholog_one2one	95.9248	95.9248	100	100	1
							ENSGALG00000053572		novel gene	4	43720877	43735368	1	2
							ENSGALG00000053874		novel gene	4	43755410	43758284	1	2
							ENSGALG00000010769	HPGD	hydroxyprostaglandin dehydrogenase 15-(NAD) [Source:NCBI gene;Acc:422567]	4	43759687	43785536	-1	1	Dong et al 2019				candidate gene for genetic resistance to MD; involved in tumor suppression	ENSG00000164120	HPGD	4	ortholog_one2one	72.8302	72.5564	75	97.48	1
							ENSGALG00000050835		novel gene	4	43792186	43814933	1	2
							ENSGALG00000010781	GLRA3	glycine receptor alpha 3 [Source:NCBI gene;Acc:422568]	4	43851693	43924374	-1	1						ENSG00000145451	GLRA3	4	ortholog_one2one	89.4168	89.2241	100	91.63	1
							ENSGALG00000050217		novel gene	4	44006725	44027276	1	1
							ENSGALG00000043480	GPM6A	glycoprotein M6A [Source:NCBI gene;Acc:422569]	4	44148957	44291635	-1	2						ENSG00000150625	GPM6A	4	ortholog_one2one	94.2446	94.2446	100	100	1
							ENSGALG00000043106	WDR17	WD repeat domain 17 [Source:NCBI gene;Acc:422570]	4	44309648	44347593	1	2						ENSG00000150627	WDR17	4	ortholog_one2one	81.9434	83.4762	100	100	1
							ENSGALG00000010822	SPATA4	spermatogenesis associated 4 [Source:NCBI gene;Acc:422571]	4	44348398	44355142	-1	1	Xie et al 2007				may play an important role in chicken spermatogenesis process	ENSG00000150628	SPATA4	4	ortholog_one2one	40	32.7869	100	26.99	1
							ENSGALG00000010837	ASB5	ankyrin repeat and SOCS box containing 5 [Source:NCBI gene;Acc:422572]	4	44357317	44391275	-1	3						ENSG00000164122	ASB5	4	ortholog_one2one	84.8024	84.8024	100	100	1
							ENSGALG00000010839	SPCS3	signal peptidase complex subunit 3 [Source:NCBI gene;Acc:396234]	4	44391491	44398887	1	1						ENSG00000129128	SPCS3	4	ortholog_one2one	90	90	75	100	1
							ENSGALG00000053824		novel gene	4	44429418	44437141	1	2
							ENSGALG00000053006		novel gene	4	44461731	44467330	1	1
							ENSGALG00000010847	VEGFC	vascular endothelial growth factor C [Source:NCBI gene;Acc:422573]	4	44468359	44536888	-1	2	Weng et al 2020				found within a region of selection signal and associated with disease resistance in Wuhua yellow chickens	ENSG00000150630	VEGFC	4	ortholog_one2one	54.0956	75.6563	50	76.11	1
							ENSGALG00000010855	MTHFD2L	methylenetetrahydrofolate dehydrogenase (NADP+ dependent) 2 like [Source:NCBI gene;Acc:770327]	4	44672480	44698800	1	1						ENSG00000163738	MTHFD2L	4	ortholog_one2one	75.4386	74.3516	50	87.17	1
							ENSGALG00000010859	EPGN	epithelial mitogen [Source:NCBI gene;Acc:497270]	4	44700356	44709072	1	1						ENSG00000182585	EPGN	4	ortholog_one2one	59.6026	58.4416	50	100	1
							ENSGALG00000010864	EREG	epiregulin [Source:NCBI gene;Acc:408036]	4	44723699	44731614	1	1						ENSG00000124882	EREG	4	ortholog_one2one	54.902	49.7041	75	74.4	1
							ENSGALG00000010866	AREG	amphiregulin [Source:NCBI gene;Acc:428752]	4	44741719	44748186	1	1	Yang et al 2020	Schneider et al 2009			associated with chicken sperm storage duration; involved in skeletal growth	ENSG00000109321	AREG	4	ortholog_one2one	45.7143	38.0952	50	63.62	1
							ENSGALG00000010878	USO1	USO1 vesicle transport factor [Source:NCBI gene;Acc:422575]	4	44783153	44809209	-1	2						ENSG00000138768	USO1	4	ortholog_one2one	81.2046	81.289	25	87.33	1
							ENSGALG00000010882	G3BP2	G3BP stress granule assembly factor 2 [Source:NCBI gene;Acc:422576]	4	44809823	44833268	1	2						ENSG00000138757	G3BP2	4	ortholog_one2one	93.1535	93.1535	25	93.8	1
							ENSGALG00000027179	gga-mir-6632	gga-mir-6632 [Source:miRBase;Acc:MI0022451]	4	44824491	44824600	1	1
							ENSGALG00000052549		novel gene	4	44835623	44840720	-1	2
							ENSGALG00000010885	BMP2K	BMP2 inducible kinase [Source:NCBI gene;Acc:422578]	4	44872836	44933275	1	1						ENSG00000138756	BMP2K	4	ortholog_one2one	74.3087	71.7485	50	97.91	1
							ENSGALG00000010886	PAQR3	progestin and adipoQ receptor family member 3 [Source:NCBI gene;Acc:770386]	4	44937045	44941626	-1	1						ENSG00000163291	PAQR3	4	ortholog_one2one	81.3149	75.5627	50	89.88	1
							ENSGALG00000052124		novel gene	4	44961250	44962760	-1	1
							ENSGALG00000051967		novel gene	4	45012051	45214433	1	3
							ENSGALG00000043675	ANTXR2	ANTXR cell adhesion molecule 2 [Source:NCBI gene;Acc:422580]	4	45202097	45302156	-1	1	Wang et al 2012				associated with metabolic state of broilers changed by energy restriction	ENSG00000163297	ANTXR2	4	ortholog_one2one	59.8662	73.3607	100	87.99	1
							ENSGALG00000051314		novel gene	4	45282099	45299140	1	1
							ENSGALG00000038372	PRDM8	PR/SET domain 8 [Source:NCBI gene;Acc:777386]	4	45315298	45317252	1	1						ENSG00000152784	PRDM8	4	ortholog_one2one	59.5238	29.0276	100	96.14	1
							ENSGALG00000045521	FGF5	fibroblast growth factor 5 [Source:NCBI gene;Acc:770457]	4	45319311	45324873	1	2	Cai et al 2020	Clase et al 2000			may be related to local adaptive evolution in goats; a candidate mediator for stimulating expansion of connective tissue fibroblasts and inhibits skeletal muscle development in chicken limb	ENSG00000138675	FGF5	4	ortholog_one2one	50.6849	55.2239	75	84.17	1
							ENSGALG00000047391		novel gene	4	45352853	45427998	1	1
							ENSGALG00000035052	BMP3	bone morphogenetic protein 3 [Source:NCBI gene;Acc:422581]	4	45457337	45471666	1	1						ENSG00000152785	BMP3	4	ortholog_one2one	64.0693	62.7119	50	100	1
							ENSGALG00000010903	RASGEF1B	RasGEF domain family member 1B [Source:NCBI gene;Acc:100859744]	4	45493922	45604213	1	9						ENSG00000138670	RASGEF1B	4	ortholog_one2one	85.0485	92.6004	25	98.31	1
							ENSGALG00000010909	PRKG2	protein kinase, cGMP-dependent, type II [Source:NCBI gene;Acc:428753]	4	45615049	45636930	1	1						ENSG00000138669	PRKG2	4	ortholog_one2one	75.1309	75.3281	25	98.09	1
							ENSGALG00000010921	PKD2	polycystin 2, transient receptor potential cation channel [Source:NCBI gene;Acc:422585]	4	45641817	45656379	-1	1	Rédei 2008				one of TRP (transient receptor potential) family ion channels that can be involved in mediating thermosensation	ENSG00000118762	PKD2	4	ortholog_one2one	80.2497	73.0372	50	83.73	1
							ENSGALG00000010926	SPP1	secreted phosphoprotein 1 [Source:NCBI gene;Acc:395210]	4	45655850	45659023	-1	1	Cho et al 2022	Zhang et al 2015			involved in egg development; affects chicken eggshell qualities	ENSG00000118785	SPP1	4	ortholog_one2one	29.9242	25.1592	75	0	1
							ENSGALG00000010927	MEPE	matrix extracellular phosphoglycoprotein [Source:NCBI gene;Acc:395256]	4	45667318	45670752	-1	1	Tian et al 2010				egg-specific protein-coding gene known as ovocleidin-116	ENSG00000152595	MEPE	4	ortholog_one2one	6.86406	9.71429	100	3.2
							ENSGALG00000010928		novel gene	4	45671455	45672224	-1	1						ENSG00000029559	IBSP	4	ortholog_one2one	35	22.082	100	56.66
							ENSGALG00000048954	DMP1	dentin matrix acidic phosphoprotein 1 [Source:NCBI gene;Acc:404539]	4	45674817	45677051	-1	1	Cao et al 2021	Horvat-Gordon et al 2010	Toyosawa et al 2001	Toyosawa et al 2000	involved in regulation of bone phosphorus retention and bone development in broilers; associated with extracellular matrix metabolism; plays a role in bone homeostasis	ENSG00000152592	DMP1	4	ortholog_one2one	27.972	23.3918	100	0
							ENSGALG00000010929	SPARCL1	SPARC like 1 [Source:NCBI gene;Acc:422586]	4	45682236	45695284	1	1						ENSG00000152583	SPARCL1	4	ortholog_one2one	34.3465	34.0361	100	37.9	1
							ENSGALG00000010932	NUDT9	nudix hydrolase 9 [Source:NCBI gene;Acc:422587]	4	45696109	45702330	-1	1						ENSG00000170502	NUDT9	4	ortholog_one2one	67.2269	68.5714	100	88.89	1
							ENSGALG00000010963	HSD17B11	hydroxysteroid 17-beta dehydrogenase 11 [Source:NCBI gene;Acc:428754]	4	45702438	45709564	1	1						ENSG00000198189	HSD17B11	4	ortholog_one2many	61.5385	61.3333	100	52.33	1
							ENSGALG00000010979	HSD17B13	hydroxysteroid 17-beta dehydrogenase 13 [Source:NCBI gene;Acc:422588]	4	45715041	45720203	1	1						ENSG00000198189	HSD17B11	4	ortholog_one2many	63.2107	63	100	25.18	1
							ENSGALG00000011017	KLHL8	kelch like family member 8 [Source:NCBI gene;Acc:422589]	4	45728695	45740095	1	2						ENSG00000145332	KLHL8	4	ortholog_one2one	90.5997	90.1613	100	100	1
							ENSGALG00000043935	AFF1	AF4/FMR2 family member 1 [Source:NCBI gene;Acc:422590]	4	45745690	45795932	-1	2						ENSG00000172493	AFF1	4	ortholog_one2one	50.8292	50.3284	75	96	1
							ENSGALG00000011078	PTPN13	protein tyrosine phosphatase, non-receptor type 13 [Source:NCBI gene;Acc:422591]	4	45807324	45891224	-1	1						ENSG00000163629	PTPN13	4	ortholog_one2one	68.9463	69.7787	75	93.56	1
							ENSGALG00000011109	MAPK10	mitogen-activated protein kinase 10 [Source:NCBI gene;Acc:422592]	4	45932534	46032124	-1	1	Wang et al 2019				plays an important role in Eimeria tenella infection in chickens	ENSG00000109339	MAPK10	4	ortholog_one2one	98.2759	98.2759		100	1
35		WCR; USH	ROH	t	WCR	ROH	ENSGALG00000054147		novel gene	4	57739737	57777782	-1	3
							ENSGALG00000042492	PITX2	paired like homeodomain 2 [Source:NCBI gene;Acc:395862]	4	57785050	57798938	1	2	Cao et al 2021	Corbett et al 2020	Cao et al 2019		associated with chicken meat quality traits, body size and carcass traits; hypomethylation of PITX2 associated with increased expression and cardiomyocyte proliferation in broiler embryos at higher temperatures
							ENSGALG00000031410	ENPEP	glutamyl aminopeptidase [Source:NCBI gene;Acc:428771]	4	57825703	57859115	-1	1						ENSG00000138792	ENPEP	4	ortholog_one2one	67.3383	66.3532	100	96.48	1
							ENSGALG00000054435		novel gene	4	57910688	58003975	-1	1
							ENSGALG00000054319	ELOVL6	ELOVL fatty acid elongase 6 [Source:NCBI gene;Acc:428772]	4	57922324	57987408	1	1	Luo et al 2022	Zhang et al 2020	Jin et al 2020	Claire D’Andre et al 2013	related to abdominal fat deposition in chickens; involved in lipid synthesis in chicken liver; associated with with fatty acid composition in breast and thigh muscles; involved in cholesttrol biosynthesis	ENSG00000170522	ELOVL6	4	ortholog_one2one	48.583	90.566	100	80.33	1
							ENSGALG00000012155	EGF	epidermal growth factor [Source:NCBI gene;Acc:408035]	4	58021967	58080491	-1	2	Zhou et al 2021	Yin et al 2021	Piórkowska et al 2020	Liu et al 2018	increases growth performance, enhances resistance to diseases in broilers under adverse conditions; potential candidate gene involved in regulating early chicken growth; candidate gene involved in collagen-containing extracellular matrix; overexpressed in low growth rate broiler cockerels; candidate gene associated with cock comb size	ENSG00000138798	EGF	4	ortholog_one2one	48.5581	51.6156	100	84.81	1
							ENSGALG00000026627	LRIT3	leucine rich repeat, Ig-like and transmembrane domains 3 [Source:NCBI gene;Acc:422696]	4	58088312	58100247	-1	1						ENSG00000183423	LRIT3	4	ortholog_one2one	62.2581	56.8483	100	95.72	1
							ENSGALG00000012181	RRH	retinal pigment epithelium-derived rhodopsin homolog [Source:NCBI gene;Acc:771805]	4	58101330	58112441	-1	1						ENSG00000180245	RRH	4	ortholog_one2one	76.9461	76.2611	100	99.65	1
							ENSGALG00000020164	GAR1	GAR1 ribonucleoprotein [Source:NCBI gene;Acc:422697]	4	58117523	58120305	-1	1						ENSG00000109534	GAR1	4	ortholog_one2one	78.5388	79.2627	100	86.28	1
							ENSGALG00000012126	CFI	complement factor I [Source:NCBI gene;Acc:428773]	4	58121540	58134365	1	1						ENSG00000285330		4	ortholog_one2many	41.6107	39.3027	100	66.34	1
							ENSGALG00000012126	CFI	complement factor I [Source:NCBI gene;Acc:428773]	4	58121540	58134365	1	1						ENSG00000205403	CFI	4	ortholog_one2many	48.4899	49.5712	100	74.9	1
							ENSGALG00000012185	PLA2G12A	phospholipase A2 group XIIA [Source:NCBI gene;Acc:772082]	4	58136113	58139510	1	1	Claire D’Andre et al 2013				involved in VEGF signaling pathway, related to fat deposition	ENSG00000123739	PLA2G12A	4	ortholog_one2one	76.1658	77.7778	100	100	1
							ENSGALG00000050648	gga-mir-7466	gga-mir-7466 [Source:miRBase;Acc:MI0024139]	4	58140185	58140232	1	1
							ENSGALG00000012186	CASP6	caspase 6 [Source:NCBI gene;Acc:395477]	4	58145236	58153306	1	2	Laptev et al 2019	Rimoldi et al 2015			involved in regulation of apoptosis; upregulated in response to Salmonella and phytobiotic intake; stress-related gene downregulated in response to heat stress	ENSG00000138794	CASP6	4	ortholog_one2one	63.4069	68.6007	75	89.7	1
							ENSGALG00000012196	MCUB	mitochondrial calcium uniporter dominant negative beta subunit [Source:NCBI gene;Acc:422698]	4	58154371	58188683	-1	3						ENSG00000005059	MCUB	4	ortholog_one2one	46.3054	55.9524	50	75.71	1
							ENSGALG00000012211	PDLIM5	PDZ and LIM domain 5 [Source:NCBI gene;Acc:422699]	4	58197414	58313786	1	4	He et al 2021				may be involved in the growth and development of chicken skeletal muscle	ENSG00000163110	PDLIM5	4	ortholog_one2one	66.2921	69.2953	50	97.7	1
							ENSGALG00000050320		novel gene	4	58314815	58330846	1	1
							ENSGALG00000012216	BMPR1B	bone morphogenetic protein receptor type 1B [Source:NCBI gene;Acc:396030]	4	58350823	58586570	1	1	Wang et al 2021	Zhang et al 2017	Graul-Neumann et al 2014	Qanbari et al 2012	a reproduction-related gene in broiler breeders; candidate gene in laying hens; signal of selective sweep; candidate gene for low methylation related to hypoxic adaptation in Tibetan chickens; mutations in the human gene cause acromesomelic chondrodysplasia-type Grebe; associated with chicken feed intake; overlapped with QTL:194985	ENSG00000138696	BMPR1B	4	ortholog_one2one	92.0319	92.0319	50	100	1
							ENSGALG00000012219	UNC5C	unc-5 netrin receptor C [Source:NCBI gene;Acc:395101]	4	58597982	58837212	-1	2						ENSG00000182168	UNC5C	4	ortholog_one2one	91.2632	93.1257	100	100	1
							ENSGALG00000048699	gga-mir-122b	gga-mir-122b [Source:miRBase;Acc:MI0007547]	4	58707744	58707820	-1	1
							ENSGALG00000052988		novel gene	4	59150168	59186491	1	2
							ENSGALG00000053133		novel gene	4	59249844	59661958	-1	2
							ENSGALG00000052527		novel gene	4	59359844	59456957	-1	1
							ENSGALG00000051137		novel gene	4	59450716	59456957	-1	1
							ENSGALG00000054649		novel gene	4	59453015	59457001	-1	1
							ENSGALG00000049442		novel gene	4	59565186	59565228	-1	1
							ENSGALG00000049932		novel gene	4	59575148	59575202	-1	1
							ENSGALG00000050183		novel gene	4	59675283	59696517	-1	1
							ENSGALG00000012222	RAP1GDS1	rap1 GTPase-GDP dissociation stimulator 1 [Source:NCBI gene;Acc:422701]	4	59688409	59777549	1	2						ENSG00000138698	RAP1GDS1	4	ortholog_one2one	90.7743	90.7743	100	99.79	1
							ENSGALG00000047368		novel gene	4	59731798	59743747	-1	1
							ENSGALG00000012227	TSPAN5	tetraspanin 17 [Source:NCBI gene;Acc:422702]	4	59785679	59862479	-1	1						ENSG00000168785	TSPAN5	4	ortholog_one2one	98.8806	98.8806	100	100	1
							ENSGALG00000042112	EIF4E	eukaryotic translation initiation factor 4E [Source:NCBI gene;Acc:422703]	4	59888200	59909081	-1	2	Chen et al 2007				related to high egg production	ENSG00000151247	EIF4E	4	ortholog_one2one	90.9502	92.6267	100	98.3	1
							ENSGALG00000012239	METAP1	methionyl aminopeptidase 1 [Source:NCBI gene;Acc:422704]	4	59919382	59943366	1	1						ENSG00000164024	METAP1	4	ortholog_one2one	95.0649	94.8186	100	100	1
							ENSGALG00000012245	ADH4	alcohol dehydrogenase 4 (class II), pi polypeptide [Source:NCBI gene;Acc:422705]	4	59946344	59954096	-1	1						ENSG00000197894	ADH5	4	ortholog_one2one	87.4332	87.4332	100	96.95	1
							ENSGALG00000020160	ADH6	alcohol dehydrogenase 6 (class V) [Source:NCBI gene;Acc:395979]	4	59962436	59973183	-1	5	Seol et al 2019				has different copy numbers between 65 chicken breeds
							ENSGALG00000054856	LOC100857280	alcohol dehydrogenase 1-like [Source:NCBI gene;Acc:100857280]	4	59974963	59980767	-1	7
							ENSGALG00000030614	ADH1C	alcohol dehydrogenase 1C (class I), gamma polypeptide [Source:NCBI gene;Acc:771920]	4	59984686	59995027	-1	1						ENSG00000172955	ADH6	4	ortholog_many2many	63.8298	64	100	12.82	1
							ENSGALG00000048737		novel gene	4	60007534	60012694	1	1
							ENSGALG00000012264	TRMT10A	tRNA methyltransferase 10A [Source:NCBI gene;Acc:422708]	4	60015008	60024687	-1	4						ENSG00000145331	TRMT10A	4	ortholog_one2one	67.2026	61.6519	100	93.32	1
							ENSGALG00000035619	MTTP	microsomal triglyceride transfer protein [Source:NCBI gene;Acc:422709]	4	60028589	60056286	1	1	Wang et al 2020	Lu et al 2019			involved in lipid transport; showed an increased mRNA expression in the liver of broilers exposed to chronic heat stress; upregulated in the fatty liver syndrome-susceptible chickens	ENSG00000138823	MTTP	4	ortholog_one2one	67.4132	67.3378	100	100	1
							ENSGALG00000054998		novel gene	4	60065472	60068429	-1	1
							ENSGALG00000051538		novel gene	4	60068450	60070516	-1	1
							ENSGALG00000052937	gga-mir-1814	gga-mir-1814 [Source:miRBase;Acc:MI0007370]	4	60096118	60096191	1	1
							ENSGALG00000043681	DAPP1	dual adaptor of phosphotyrosine and 3-phosphoinositides [Source:NCBI gene;Acc:425211]	4	60099126	60121038	1	1						ENSG00000070190	DAPP1	4	ortholog_one2one	80.1527	75	100	82.7	1
							ENSGALG00000000055	LAMTOR3	late endosomal/lysosomal adaptor, MAPK and MTOR activator 3 [Source:NCBI gene;Acc:425210]	4	60121988	60126244	-1	1						ENSG00000109270	LAMTOR3	4	ortholog_one2one	66.4835	97.5806	100	83.48	1
							ENSGALG00000014026	DNAJB14	DnaJ heat shock protein family (Hsp40) member B14 [Source:NCBI gene;Acc:426362]	4	60128048	60153671	-1	1						ENSG00000164031	DNAJB14	4	ortholog_one2one	78.6842	78.8918	100	100	1
							ENSGALG00000014023	H2AFZ	H2A histone family, member Z [Source:NCBI gene;Acc:426361]	4	60154127	60156849	-1	1						ENSG00000164032	H2AZ1	4	ortholog_one2one	99.2188	99.2188	100	100	1
							ENSGALG00000000593	LOC426710	uncharacterized LOC426710 [Source:NCBI gene;Acc:426710]	4	60162363	60166294	1	1
							ENSGALG00000046550		novel gene	4	60182461	60231262	-1	2						ENSG00000164035	EMCN	4	ortholog_one2one	22.6866	29.1188	100	25.92
							ENSGALG00000054214		novel gene	4	60236399	60244312	-1	1
							ENSGALG00000049121		novel gene	4	60247390	60250815	-1	1
							ENSGALG00000039498	PPP3CA	protein phosphatase 3, catalytic subunit, alpha isozyme [Source:NCBI gene;Acc:395113]	4	60301963	60491846	-1	2	Sazanov et al 2005a	Sazanov et al 2004b	Sazanov et al 2004a	Sazanov et al 2003	close to a QTL for egg albumen weight linked to microsatellite LEI0081 (60,464,588..60,464,857) mapped using BAC FISH	ENSG00000138814	PPP3CA	4	ortholog_one2one	98.4314	96.3532	100	100	1
							ENSGALG00000051807		novel gene	4	60517137	60532769	-1	3
							ENSGALG00000047996		novel gene	4	60538131	60560472	-1	1
							ENSGALG00000012292	BANK1	B-cell scaffold protein with ankyrin repeats 1 [Source:NCBI gene;Acc:422711]	4	60568176	60699388	1	1	Mu et al 2021				may be associated with regulation of egg production	ENSG00000153064	BANK1	4	ortholog_one2one	40.411	37.5796	100	47.18	1
							ENSGALG00000051359		novel gene	4	60716505	60723189	-1	1
							ENSGALG00000012298	SLC39A8	solute carrier family 39 member 8 [Source:NCBI gene;Acc:430411]	4	60731764	60752199	-1	2						ENSG00000138821	SLC39A8	4	ortholog_one2one	63.286	67.8261	100	95.57	1
							ENSGALG00000012304	NFKB1	nuclear factor kappa B subunit 1 [Source:NCBI gene;Acc:396033]	4	60786295	60843850	1	2	Hashemi et al 2021	Surai et al 2019a	Surai et al 2019b	Giuliani et al 2018	an apoptotic gene upregulated in response to chicken pathogens; can be regulated by vitamin E; activated in response to stress; a subunit of nuclear factor-kappa B (NF-κB), a ubiquitous transcription factor involved in inflammatory/immune responses and regulation of expression of many other genes	ENSG00000109320	NFKB1	4	ortholog_one2one	71.1088	72.1362	100	86.69	1
							ENSGALG00000012308	MANBA	mannosidase beta [Source:NCBI gene;Acc:422712]	4	60851437	60898854	-1	1						ENSG00000109323	MANBA	4	ortholog_one2one	67.4972	67.8043	100	100	1
							ENSGALG00000012311	UBE2D3	ubiquitin conjugating enzyme E2 D3 [Source:NCBI gene;Acc:422713]	4	60910770	60932855	-1	1						ENSG00000109332	UBE2D3	4	ortholog_one2one	100	100	100	95.06	1
							ENSGALG00000027860	CISD2	CDGSH iron sulfur domain 2 [Source:NCBI gene;Acc:422714]	4	60944995	60952448	1	1						ENSG00000145354	CISD2	4	ortholog_one2one	95.5224	94.8148	100	100	1
							ENSGALG00000012319	SLC9B2	solute carrier family 9 member B2 [Source:NCBI gene;Acc:428776]	4	60955253	60970704	-1	2						ENSG00000164038	SLC9B2	4	ortholog_one2many	53.8222	64.2458	100	81.63	1
							ENSGALG00000012319	SLC9B2	solute carrier family 9 member B2 [Source:NCBI gene;Acc:428776]	4	60955253	60970704	-1	2						ENSG00000164037	SLC9B1	4	ortholog_one2many	41.0296	51.068	100	64.5	1
							ENSGALG00000012338	BDH2	3-hydroxybutyrate dehydrogenase, type 2 [Source:NCBI gene;Acc:422715]	4	60973338	60987632	-1	1						ENSG00000164039	BDH2	4	ortholog_one2one	80	80	75	100	1
							ENSGALG00000013208	CENPE	centromere protein E [Source:NCBI gene;Acc:422716]	4	60990743	61026616	-1	1						ENSG00000138778	CENPE	4	ortholog_one2one	43.4022	35.8016	50	55.28	1
							ENSGALG00000013281	LOC107049033	radial spoke head protein 4 homolog A-like; RSPH6A [Source:NCBI gene;Acc:107049033]	4	61027909	61034587	-1	1						ENSG00000104941	RSPH6A	19	ortholog_one2one	61.3718	47.4198		69.83	1
							ENSGALG00000013287	C4orf47	chromosome 4 open reading frame, human C4orf47 [Source:NCBI gene;Acc:422718]	4	61036771	61045027	1	2						ENSG00000205129	C4orf47	4	ortholog_one2one	67.4194	67.6375	50	100	1
							ENSGALG00000050815	CCDC110	coiled-coil domain containing 110 [Source:NCBI gene;Acc:101750861]	4	61044872	61054955	-1	2
							ENSGALG00000013414	PDLIM3	PDZ and LIM domain 3 [Source:NCBI gene;Acc:414873]	4	61062031	61084516	-1	2						ENSG00000154553	PDLIM3	4	ortholog_one2one	79.8898	79.6703	50	98.22	1
							ENSGALG00000013427	SORBS2	sorbin and SH3 domain containing 2 [Source:NCBI gene;Acc:422719]	4	61098758	61239973	-1	10						ENSG00000154556	SORBS2	4	ortholog_one2one	77.7778	78.1667	100	99.76	1
	R	USH	ROH				ENSGALG00000051269		novel gene	4	67993120	67994630	1	1	Sazanov et al 2005a	Sazanov et al 2004b	Sazanov et al 2004a	Sazanov et al 2003	close to a QTL for egg albumen weight linked to microsatellite MCW0170 (67,976,277..67,976,724) mapped using BAC FISH
							ENSGALG00000023032	GRXCR1	glutaredoxin and cysteine rich domain containing 1 [Source:NCBI gene;Acc:770624]	4	68051862	68086837	-1	1						ENSG00000215203	GRXCR1	4	ortholog_one2one	80.2048	81.0345	100	100	1
							ENSGALG00000047193		novel gene	4	68096478	68102065	1	2
							ENSGALG00000053619		novel gene	4	68113067	68129424	1	1
							ENSGALG00000014236	ATP8A1	ATPase phospholipid transporting 8A1 [Source:NCBI gene;Acc:422776]	4	68148034	68237929	1	4						ENSG00000124406	ATP8A1	4	ortholog_one2one	92.4399	92.4399	100	100	1
							ENSGALG00000045153	SHISA3	shisa family member 3 [Source:NCBI gene;Acc:100857319]	4	68245100	68247053	-1	1						ENSG00000178343	SHISA3	4	ortholog_one2one	73.516	67.6471	100	98.41	1
							ENSGALG00000049300		novel gene	4	68249609	68253656	1	1
							ENSGALG00000048905		novel gene	4	68274283	68278026	1	1
							ENSGALG00000014242	BEND4	BEN domain containing 4 [Source:NCBI gene;Acc:422777]	4	68290811	68317278	1	3						ENSG00000188848	BEND4	4	ortholog_one2one	86.1111	63.8577	100	97.26	1
							ENSGALG00000031415	SLC30A9	solute carrier family 30 member 9 [Source:NCBI gene;Acc:422778]	4	68331260	68355417	-1	1						ENSG00000014824	SLC30A9	4	ortholog_one2one	67.1318	76.2324	100	83.44	1
							ENSGALG00000014248	TMEM33	transmembrane protein 33 [Source:NCBI gene;Acc:422779]	4	68365143	68375086	-1	2						ENSG00000109133	TMEM33	4	ortholog_one2one	90.4382	91.9028	100	93.65	1
							ENSGALG00000039074		novel gene	4	68388976	68395232	1	2
							ENSGALG00000048218		novel gene	4	68428327	68432801	-1	2
							ENSGALG00000014250	PHOX2B	paired like homeobox 2b [Source:NCBI gene;Acc:395548]	4	68438642	68440511	1	1						ENSG00000109132	PHOX2B	4	ortholog_one2one	93.4931	86.9427	100	97.82	1
							ENSGALG00000046914		novel gene	4	68455867	68468029	-1	2						ENSG00000064042	LIMCH1	4	ortholog_one2many	63.9752	7.02113	100	40.48
							ENSGALG00000014258		novel gene	4	68509592	68515621	-1	1						ENSG00000064042	LIMCH1	4	ortholog_one2many	90.9677	9.61145	100	55.27
							ENSGALG00000051022		novel gene	4	68516400	68562896	-1	1						ENSG00000064042	LIMCH1	4	ortholog_one2many	3.79747	0.408998	100	38.91
36		USH; USH/RUW; WCR	ROH; Fst; ROH				ENSGALG00000014298	RFC1	replication factor C subunit 1 [Source:NCBI gene;Acc:422788]	4	69316744	69353001	1	1						ENSG00000035928	RFC1	4	ortholog_one2one	69.0497	69.0497	100	86.68	1
							ENSGALG00000049347		novel gene	4	69351588	69367978	-1	1						ENSG00000157796	WDR19	4	ortholog_one2many	82.0513	21.4605	100	57.16
							ENSGALG00000014064		novel gene	4	69378550	69390246	-1	1						ENSG00000157796	WDR19	4	ortholog_one2many	74.2553	26.006	100	65.13	1
							ENSGALG00000031388	KLHL5	kelch like family member 5 [Source:NCBI gene;Acc:425121]	4	69391529	69417940	-1	1						ENSG00000109790	KLHL5	4	ortholog_one2one	96.6535	69.2525	100	91.15	1
							ENSGALG00000024490	TMEM156	transmembrane protein 156 [Source:NCBI gene;Acc:426317]	4	69443374	69469660	1	2						ENSG00000121895	TMEM156	4	ortholog_one2one	20.6687	22.973	100	0
							ENSGALG00000013583	FAM114A1	family with sequence similarity 114 member A1 [Source:NCBI gene;Acc:426196]	4	69474903	69506031	-1	2	Berghof et al 2018				candidate gene associatied with Keyhole limpet hemocyanin-binding natural antibodies levels and survival in chickens	ENSG00000197712	FAM114A1	4	ortholog_one2one	62.5668	62.3446	100	99.88	1
							ENSGALG00000027093	TLR1B	toll-like receptor 1 family member B [Source:NCBI gene;Acc:771173]	4	69506742	69512790	1	5	Berghof et al 2018	Ruan, Zheng 2011	Yang et al 2011		candidate gene associatied with Keyhole limpet hemocyanin-binding natural antibodies levels and survival in chickens; involved in immune responses via recognition of pathogen-associated molecular patterns, with polymorphisms leading to varied host resistance to pathogenic infections; upregulated in microglia following MDV infection in vitro	ENSG00000174130	TLR6	4	ortholog_one2many	48.9264	40.0754	100	0	1
							ENSGALG00000017485	TLR1A	toll-like receptor 1 family member A [Source:NCBI gene;Acc:426274]	4	69518863	69524197	1	1	Bovenhuis et al 2022	Berghof et al 2018			candidate gene associatied with Keyhole limpet hemocyanin-binding natural antibodies levels and survival in chickens	ENSG00000174130	TLR6	4	ortholog_one2many	45.599	46.8593	100	96.66	1
							ENSGALG00000041717	KLF3	Kruppel-like factor 3 (basic) [Source:NCBI gene;Acc:429811]	4	69534263	69590715	-1	2	Wang et al 2021	Berghof et al 2018			important candidate gene for chicken abdominal fat content; candidate gene associatied with Keyhole limpet hemocyanin-binding natural antibodies levels and survival in chickens	ENSG00000109787	KLF3	4	ortholog_one2one	80.6916	81.1594	100	100	1
							ENSGALG00000052104		novel gene	4	69556058	69556116	-1	1
							ENSGALG00000050203		novel gene	4	69599063	69617432	-1	1
							ENSGALG00000048621		novel gene	4	69647246	69652853	-1	1
							ENSGALG00000047696		novel gene	4	69653049	69655053	1	2
							ENSGALG00000050609		novel gene	4	69653897	69676708	-1	1
							ENSGALG00000053564		novel gene	4	69673679	69690762	-1	1
							ENSGALG00000039380	TBC1D1	TBC1 domain family member 1 [Source:NCBI gene;Acc:426162]	4	69696354	69792663	-1	3	Dokas et al 2016	Peng et al 2015	Nassar et al 2015	Wang et al 2014	may have an evolutionary conserved role in regulating energy homeostasis in vertebrates; higher TBC1D1 mRNA levels in cocks than hens in the thigh muscle and abdominal fat; a functional candidate gene in a QTL peak region for chicken growth performance; SNPs associated with carcass traits	ENSG00000065882	TBC1D1	4	ortholog_one2one	70.6573	77.3116	100	96.59	1
							ENSGALG00000039394	PGM2	phosphoglucomutase 2 [Source:NCBI gene;Acc:426435]	4	69799127	69815816	-1	1	Peng et al 2018	Shah et al 2016	Romanov et al 2009	Romanov et al 2004	candidate gene for feed conversion ratio; may be associated with obesity; locus of earlier classical genetic map (classical Pgm-2 locus)	ENSG00000169299	PGM2	4	ortholog_one2one	81.1166	80.719	100	100	1
							ENSGALG00000048576		novel gene	4	69818923	69819965	-1	1
							ENSGALG00000014336	RELL1	RELT like 1 [Source:NCBI gene;Acc:422795]	4	69834800	69855846	1	1						ENSG00000181826	RELL1	4	ortholog_one2one	57.9861	61.6236	100	80.34	1
							ENSGALG00000051640		novel gene	4	69857277	69874621	1	2
							ENSGALG00000051306		novel gene	4	69857872	69895929	1	1
							ENSGALG00000027885	C4ORF19	chromosome 4 open reading frame, human C4orf19 [Source:NCBI gene;Acc:101747284]	4	69865532	69906586	-1	2						ENSG00000154274	C4orf19	4	ortholog_one2one	26.8493	31.2102	100	83.8	1
							ENSGALG00000014337	NWD2	NACHT and WD repeat domain containing 2 [Source:NCBI gene;Acc:428789]	4	69914094	69961970	-1	2						ENSG00000174145	NWD2	4	ortholog_one2one	85.1219	80.1378	100	100	1
							ENSGALG00000052034		novel gene	4	69962173	69985463	1	3
				u	RUW/WCR, WCR, RUW/WCR	Fst; ROH; Fst	ENSGALG00000020139	DTHD1	death domain containing 1 [Source:NCBI gene;Acc:100858463]	4	70171192	70186328	-1	1						ENSG00000197057	DTHD1	4	ortholog_one2one	40.4636	42.3841	100	74.48	1
							ENSGALG00000041373	ARAP2	ArfGAP with RhoGAP domain, ankyrin repeat and PH domain 2 [Source:NCBI gene;Acc:428790]	4	70204006	70312564	1	3						ENSG00000047365	ARAP2	4	ortholog_one2one	61.4706	61.3263	100	80.54	1
							ENSGALG00000048323		novel gene	4	70341164	70351936	1	1
							ENSGALG00000048131		novel gene	4	70370510	70379683	1	2
							ENSGALG00000054727		novel gene	4	70474283	70490887	-1	3
							ENSGALG00000044225	LOC101747537	zinc finger protein 132-like [Source:NCBI gene;Acc:101747537]	4	70546987	70556647	1	2
							ENSGALG00000049571		novel gene	4	70690525	70702223	1	1
							ENSGALG00000049266		novel gene	4	70734444	70739098	1	1
							ENSGALG00000054267		novel gene	4	70753276	70766274	1	2
							ENSGALG00000051322		novel gene	4	70836459	70857252	1	1
							ENSGALG00000047322		novel gene	4	71091326	71092618	-1	1
							ENSGALG00000051821		novel gene	4	71236889	71249501	-1	1
							ENSGALG00000047902		novel gene	4	71244220	71246541	-1	1
							ENSGALG00000053037		novel gene	4	71448887	71452317	-1	2
							ENSGALG00000048269		novel gene	4	71555708	71603918	1	1
							ENSGALG00000033883	PCDH7	protocadherin 7 [Source:NCBI gene;Acc:422797]	4	71575850	71827560	-1	3	Moreira et al 2019	Lin et al 2013			positional candidate gene associated with internal organ traits in chickens and located within a QTL for intestine length and gizzard weight; differentially expressed in the epidermis of the feather bud	ENSG00000169851	PCDH7	4	ortholog_one2one	70.726	84.7521	100	99.46	1
							ENSGALG00000048636		novel gene	4	71831298	71856479	1	1
							ENSGALG00000050883		novel gene	4	71944529	71945980	-1	1
							ENSGALG00000049908		novel gene	4	72041598	72050208	1	1
							ENSGALG00000052603		novel gene	4	72191693	72203803	1	1
							ENSGALG00000050190		novel gene	4	72196473	72291964	1	1
							ENSGALG00000052100		novel gene	4	72310386	72324430	1	3
							ENSGALG00000047629		novel gene	4	72548091	72561364	1	1
							ENSGALG00000053828		novel gene	4	72585783	72588943	1	2
							ENSGALG00000051360		novel gene	4	72598084	72601124	-1	1
							ENSGALG00000048118		novel gene	4	72796176	72800873	-1	1
							ENSGALG00000053147		novel gene	4	72818132	72847666	-1	2
							ENSGALG00000050988		novel gene	4	72860057	72862975	-1	2
							ENSGALG00000014355	STIM2	stromal interaction molecule 2 [Source:NCBI gene;Acc:422799]	4	73068961	73127122	-1	1						ENSG00000109689	STIM2	4	ortholog_one2one	82.5676	81.9035	100	90.59	1
							ENSGALG00000029673	TBC1D19	TBC1 domain family member 19 [Source:NCBI gene;Acc:422800]	4	73141416	73186510	-1	1						ENSG00000109680	TBC1D19	4	ortholog_one2one	91.2548	91.2548	100	100	1
							ENSGALG00000030801	CCKAR	cholecystokinin A receptor [Source:NCBI gene;Acc:422801]	4	73203371	73210227	1	1	Wang, Zhou 2021	Horinouchi et al 2021	Yi et al 2018	Shen et al 2017	a key receptor mediating satiety within a GGA4 region harboring functional variants affecting the growth of chickens; a SNP associated with growth and reproductive traits; has candidate SNPs for feed intake and weight gain; responsible for oviduct development in chickens	ENSG00000163394	CCKAR	4	ortholog_one2one	75.2914	75.4673	100	90.74	1
							ENSGALG00000014365	RBPJ	recombination signal binding protein for immunoglobulin kappa J region [Source:NCBI gene;Acc:422802]	4	73224322	73315382	-1	3	Zhou et al 2022	Li et al 2021			related to muscle development; may regulate chicken bone growth and development	ENSG00000168214	RBPJ	4	ortholog_one2one	95.8678	95.2772	100	99.64	1
							ENSGALG00000022991	SMIM20	small integral membrane protein 20 [Source:NCBI gene;Acc:769392]	4	73372750	73376776	-1	1						ENSG00000250317	SMIM20	4	ortholog_one2one	76.1194	76.1194	100	100	1
							ENSGALG00000039549	SEL1L3	SEL1L family member 3 [Source:NCBI gene;Acc:422804]	4	73376533	73408302	1	3						ENSG00000091490	SEL1L3	4	ortholog_one2one	62.9893	62.5442	100	89.9	1
							ENSGALG00000014372	SLC34A2	solute carrier family 34 member 2 [Source:NCBI gene;Acc:395131]	4	73421043	73440963	-1	1	Corut et al 2006				responsible for pulmonary alveolar microlithiasis in human
							ENSGALG00000049595		novel gene	4	73468294	73474609	-1	1
							ENSGALG00000014378	ANAPC4	anaphase promoting complex subunit 4 [Source:NCBI gene;Acc:422805]	4	73479748	73495834	-1	1						ENSG00000053900	ANAPC4	4	ortholog_one2one	71.2411	73.8861	100	89.69	1
							ENSGALG00000036621	ZCCHC4	zinc finger CCHC-type containing 4 [Source:NCBI gene;Acc:422806]	4	73496003	73506423	-1	2						ENSG00000168228	ZCCHC4	4	ortholog_one2one	61.1328	61.0136	100	81.83	1
							ENSGALG00000031538	PI4K2B	phosphatidylinositol 4-kinase type 2 beta [Source:NCBI gene;Acc:422807]	4	73507588	73524378	-1	1						ENSG00000038210	PI4K2B	4	ortholog_one2one	72.2338	71.9335	100	80.99	1
							ENSGALG00000014386	SEPSECS	Sep (O-phosphoserine) tRNA:Sec (selenocysteine) tRNA synthase [Source:NCBI gene;Acc:422808]	4	73527042	73550829	1	1						ENSG00000109618	SEPSECS	4	ortholog_one2one	82.6176	80.6387	100	94.88	1
							ENSGALG00000043283	LGI2	leucine rich repeat LGI family member 2 [Source:NCBI gene;Acc:422809]	4	73567819	73587984	1	1						ENSG00000153012	LGI2	4	ortholog_one2one	85.206	83.4862	100	100	1
							ENSGALG00000054142		novel gene	4	73589057	73590464	-1	2
							ENSGALG00000047934		novel gene	4	73590489	73604883	1	1
							ENSGALG00000014391	CCDC149	coiled-coil domain containing 149 [Source:NCBI gene;Acc:100858889]	4	73611512	73661940	1	3						ENSG00000181982	CCDC149	4	ortholog_one2one	53.352	71.4019	100	94.53	1
							ENSGALG00000018557	SOD3	superoxide dismutase 3, extracellular [Source:NCBI gene;Acc:422810]	4	73665483	73667513	-1	1						ENSG00000109610	SOD3	4	ortholog_one2one	33.5505	42.9167	100	56.95	1
							ENSGALG00000014395	DHX15	DEAH-box helicase 15 [Source:NCBI gene;Acc:422813]	4	73692460	73744226	1	1						ENSG00000109606	DHX15	4	ortholog_one2one	96.5879	92.5786	100	97.9	1
							ENSGALG00000048868		novel gene	4	73797486	73806304	1	2
							ENSGALG00000042851	PPARGC1A	PPARG coactivator 1 alpha [Source:NCBI gene;Acc:422815]	4	73938490	74100704	1	5	Cha et al 2021	Li et al 2021	Pértille et al 2015	Larkina et al 2011	a SNP associated with body weight; may regulate chicken bone growth and development; a SNP associated with liver and wing-parts weights and yields; involved in abdominal fat deposition	ENSG00000109819	PPARGC1A	4	ortholog_one2one	88.6792	88.3459	100	100	1
							ENSGALG00000052783		novel gene	4	74109006	74125653	1	3
							ENSGALG00000048521		novel gene	4	74182507	74191040	1	1
							ENSGALG00000050078		novel gene	4	74213640	74223302	1	2
							ENSGALG00000046053		novel gene	4	74228940	74252285	1	2
							ENSGALG00000051573		novel gene	4	74289421	74294124	-1	2
							ENSGALG00000040208		novel gene	4	74366408	74397310	-1	1						ENSG00000249948	GBA3	4	ortholog_one2one	70.1863	24.0938	100	90.41
							ENSGALG00000047968		novel gene	4	74410064	74413345	1	1
							ENSGALG00000048082		novel gene	4	74430815	74457311	1	1
							ENSGALG00000033470	ADGRA3	adhesion G protein-coupled receptor A3 [Source:NCBI gene;Acc:422817]	4	74457009	74485585	1	2	Cha et al 2021	Lyu et al 2017			a SNP associated with body weight; a candidate gene within a QTL for growth and muscle mass	ENSG00000152990	ADGRA3	4	ortholog_one2one	87.6114	74.4133	100	94.08	1
							ENSGALG00000054975		novel gene	4	74537822	74553452	1	3
							ENSGALG00000051973		novel gene	4	74605580	74611930	1	1
							ENSGALG00000034621	KCNIP4	potassium voltage-gated channel interacting protein 4 [Source:NCBI gene;Acc:395239]	4	74767885	74948420	1	4	Cha et al 2021	Fan et al 2018	Jin et al 2015		SNPs associated with body weight and related to reproductive traits	ENSG00000185774	KCNIP4	4	ortholog_one2one	81.5451	76	100	95.96	1
							ENSGALG00000014406	PACRGL	PARK2 co-regulated like [Source:NCBI gene;Acc:422818]	4	74946865	74962574	-1	2	Lyu et al 2017				a candidate gene within a QTL for growth and muscle mass	ENSG00000163138	PACRGL	4	ortholog_one2one	56.3107	70.1613	100	85.97	1
							ENSGALG00000041121	SLIT2	slit guidance ligand 2 [Source:NCBI gene;Acc:373967]	4	74981753	75225786	-1	4	Liu et al 2022	Cha et al 2021	Li et al 2021	Lyu et al 2017	involved in small yellow follicle development (a key determinant of chicken reproductive performance); a SNP associated with body weight; may regulate chicken bone growth and development; a candidate gene within a QTL for growth and muscle mass	ENSG00000145147	SLIT2	4	ortholog_one2one	92.5636	92.8058	75	100	1
							ENSGALG00000018327	gga-mir-218-1	gga-mir-218-1 [Source:miRBase;Acc:MI0001212]	4	75040840	75040948	-1	1						ENSG00000207732	MIR218-1	4	ortholog_one2one	92.6606	91.8182		100	1
							ENSGALG00000054285		novel gene	4	75127028	75146574	1	1
							ENSGALG00000043073		novel gene	4	75226129	75235810	1	2
							ENSGALG00000051477		novel gene	4	75234124	75246067	-1	2
							ENSGALG00000047093		novel gene	4	75570374	75575364	-1	2
							ENSGALG00000047307		novel gene	4	75666966	75671449	-1	1
							ENSGALG00000052764		novel gene	4	75679677	75692984	-1	3
							ENSGALG00000014425	NCAPG	non-SMC condensin I complex subunit G [Source:NCBI gene;Acc:422822]	4	75726455	75920712	-1	2	Li et al 2021	Liu et al 2021	Qu et al 2019	Guo et al 2020	may regulate chicken bone growth and development; a candidate gene associated with slaughter traits; a SNP associated with egg albumen quality; candidate gene for bone size and mass	ENSG00000109805	NCAPG	4	ortholog_one2one	63.4875	64.9261	100	93.7	1
							ENSGALG00000014421	LCORL	ligand dependent nuclear receptor corepressor like [Source:NCBI gene;Acc:422820]	4	75821282	75869811	1	1	Liu et al 2021	Moreira et al 2019	Kudinov et al 2019	Liu et al 2013	a candidate gene associated with slaughter traits; positional candidate gene associated with internal organ traits in chickens and located within a QTL for intestine length and gizzard weight; a possible candidate responsible for growth and body weight; a candidate gene for carcass and eviscerated weight
							ENSGALG00000051383		novel gene	4	75875898	75878450	1	1
							ENSGALG00000054173		novel gene	4	75879121	75894354	1	1						ENSG00000178177	LCORL	4	ortholog_one2one	50.7003	9.67397	100	93.12
							ENSGALG00000041854	FAM184B	family with sequence similarity 184 member B [Source:NCBI gene;Acc:100859145]	4	75928638	75968534	1	1	Fan et al 2017	Lyu et al 2017	Jin et al 2015	Zhang et al 2015	related to reproductive traits; a candidate gene within a QTL for growth and muscle mass; associated with body weight and reproductive traits	ENSG00000047662	FAM184B	4	ortholog_one2one	47.5129	26.1321	75	70.86	1
							ENSGALG00000054271	MED28	mediator complex subunit 28 [Source:NCBI gene;Acc:425350]	4	75967753	75970779	-1	1						ENSG00000118579	MED28	4	ortholog_one2one	82.0225	82.0225	100	100	1
							ENSGALG00000006334	LAP3	leucine aminopeptidase 3 [Source:NCBI gene;Acc:425306]	4	75971194	75983004	-1	1	Liu et al 2013				a candidate gene for carcass and eviscerated weight	ENSG00000002549	LAP3	4	ortholog_one2one	68.1239	72.0617	100	90.88	1
							ENSGALG00000027453	CLRN2	clarin 2 [Source:NCBI gene;Acc:100858515]	4	75987609	75991373	-1	1						ENSG00000249581	CLRN2	4	ortholog_one2one	68.5345	68.5345	100	100	1
							ENSGALG00000030070	QDPR	quinoid dihydropteridine reductase [Source:NCBI gene;Acc:426335]	4	75992057	76001311	1	1	Zhang et al 2015				a candidate gene influencing body weight traits	ENSG00000151552	QDPR	4	ortholog_one2one	80.6723	78.6885	100	99.73	1
							ENSGALG00000014485	LDB2	LIM domain binding 2 [Source:NCBI gene;Acc:395631]	4	76025150	76382215	1	3	Dou et al 2022	Zhang et al 2021	Wei et al 2020	Moreira et al 2019	candidate gene for rapid growth in broilers; putative candidate gene for growth and carcass traits; has higher expression in muscle tissue than in other tissues, with an indel affected the gene expression in muscle tissue; positional candidate gene associated with internal organ traits in chickens and located within a QTL for intestine length and gizzard weight	ENSG00000169744	LDB2	4	ortholog_one2one	97.5741	97.0509	100	100	1
							ENSGALG00000025521	gga-mir-1602	gga-mir-1602 [Source:miRBase;Acc:MI0007329]	4	76253965	76254055	1	1
							ENSGALG00000032384		novel gene	4	76352550	76363425	-1	2
							ENSGALG00000048112		novel gene	4	76419744	76435379	1	1
							ENSGALG00000014486	TAPT1	transmembrane anterior posterior transformation 1 [Source:NCBI gene;Acc:422824]	4	76442333	76481335	1	2	Dou et al 2022	Liu et al 2013			candidate gene for rapid growth in broilers; a candidate gene for carcass and eviscerated weight	ENSG00000169762	TAPT1	4	ortholog_one2one	74.8858	86.7725	100	98.95	1
							ENSGALG00000014496	PROM1	prominin 1 [Source:NCBI gene;Acc:422825]	4	76507126	76565949	1	6	Jászai et al 2011				mutations in the gene are linked with retinal degeneration in mammals	ENSG00000007062	PROM1	4	ortholog_one2one	52.8802	53.0636	100	76.39	1
							ENSGALG00000014501	FGFBP2	fibroblast growth factor binding protein 2 [Source:NCBI gene;Acc:395094]	4	76567092	76569320	1	1	Felício et al 2013				a SNP associated with thawing loss and meat redness content	ENSG00000137441	FGFBP2	4	ortholog_one2one	40.8654	38.1166	100	100	1
							ENSGALG00000014508	CD38	CD38 molecule [Source:NCBI gene;Acc:422827]	4	76602399	76622926	-1	1						ENSG00000004468	CD38	4	ortholog_one2one	40.9091	42	100	54.8	1
							ENSGALG00000014509	BST1	bone marrow stromal cell antigen 1 [Source:NCBI gene;Acc:422828]	4	76637942	76652266	-1	1						ENSG00000109743	BST1	4	ortholog_one2one	47.1519	46.8553	100	69.56	1
							ENSGALG00000014510	FBXL5	F-box and leucine rich repeat protein 5 [Source:NCBI gene;Acc:422829]	4	76655650	76689147	1	1	Yin 2019				polymorphisms and haplotype combinations associated with body weight and reproductive performance traits	ENSG00000118564	FBXL5	4	ortholog_one2one	66.5472	80.6078	100	94.42	1
							ENSGALG00000014514	CC2D2A	coiled-coil and C2 domain containing 2A [Source:NCBI gene;Acc:422830]	4	76691324	76735809	-1	3						ENSG00000048342	CC2D2A	4	ortholog_one2one	70.5087	67.5926	100	92.9	1
							ENSGALG00000014515	C1QTNF7	C1q and TNF related 7 [Source:NCBI gene;Acc:422831]	4	76744821	76779005	-1	1						ENSG00000163145	C1QTNF7	4	ortholog_one2one	86.8512	86.8512	100	100	1
							ENSGALG00000051421		novel gene	4	76804885	76827365	-1	1
							ENSGALG00000014516	CPEB2	cytoplasmic polyadenylation element binding protein 2 [Source:NCBI gene;Acc:422832]	4	76833051	76880121	-1	3						ENSG00000137449	CPEB2	4	ortholog_one2one	93.19	50.2901	100	78.6	1
							ENSGALG00000047842		novel gene	4	76888441	76901092	1	2
							ENSGALG00000047196		novel gene	4	77015911	77017890	-1	1
							ENSGALG00000038561		novel gene	4	77044422	77139060	1	1
							ENSGALG00000047430		novel gene	4	77046669	77049173	1	1
							ENSGALG00000048977		novel gene	4	77167376	77193801	-1	1
							ENSGALG00000054883		novel gene	4	77297155	77319770	-1	1
							ENSGALG00000040945		novel gene	4	77332619	77354240	-1	3
							ENSGALG00000048496		novel gene	4	77370799	77377566	1	3						ENSG00000038219	BOD1L1	4	ortholog_one2one	74.8538	4.19535	100	40.07
							ENSGALG00000026470	BOD1L1	biorientation of chromosomes in cell division 1 like 1 [Source:NCBI gene;Acc:422838]	4	77382523	77410076	1	1
							ENSGALG00000031859	NKX3-2	NK3 homeobox 2 [Source:NCBI gene;Acc:373932]	4	77421793	77422754	1	2	Li et al 2021				may regulate chicken bone growth and development
							ENSGALG00000014931	RAB28	RAB28, member RAS oncogene family [Source:NCBI gene;Acc:422839]	4	77442948	77504384	1	3						ENSG00000157869	RAB28	4	ortholog_one2one	79.3722	80.0905	100	100	1
	S	OMF	ROH				ENSGALG00000015029	EVC2	EvC ciliary complex subunit 2	4	79084298	79147207	-1	1	Xu et al 2021	Boegheim et al 2017			candidate gene related to cold tolerance in Chantecler chickens; signal of selective sweep; mutations in EVC2 are associated with dwarfism in Japanese brown cattle and Tyrolean grey cattle	ENSG00000173040	EVC2	4	ortholog_one2one	45.8779	45.948	100	76.46	1
	T	USH	ROH				ENSGALG00000003958	PRMT3	protein arginine methyltransferase 3	5	2270331	2405844	1	2	Fedorova et al 2022				candidate gene presumably associated with adaptation to low temperatures in RW chickens; signal of selective sweep
							ENSGALG00000003777	NELL1	neural EGFL like 1	5	2461637	2746195	1	1	Fedorova et al 2022	Yin et al 2019	Elferink et al 2012	Zhou et al 2007	candidate gene presumably associated with adaptation to low temperatures in RW chickens; signal of putative selective sweep; involved in muscle development and growth; related to selection on skeletal integrity that was probably co-selected with growth rate and meat yield of broilers
							ENSGALG00000003748	ANO5	anoctamin 5	5	2963916	3014137	1	6	Fedorova et al 2022				candidate gene presumably associated with adaptation to low temperatures in RW chickens; signal of selective sweep
							ENSGALG00000039254	SLC17A6	solute carrier family 17 member 6	5	3034548	3063413	1	2	Fedorova et al 2022				candidate gene presumably associated with adaptation to low temperatures in RW chickens; signal of selective sweep
							ENSGALG00000003655	GAS2	growth arrest specific 2	5	3197905	3276726	1	1	Fedorova et al 2022				candidate gene presumably associated with adaptation to low temperatures in RW chickens; signal of selective sweep
							ENSGALG00000013304	SLC5A12	solute carrier family 5 member 12	5	3630870	3646132	-1	1	Fedorova et al 2022				candidate gene presumably associated with adaptation to low temperatures in RW chickens; signal of selective sweep
							ENSGALG00000023904	FIBIN	fin bud initiation factor homolog (zebrafish)	5	3728374	3730202	1	1	Fedorova et al 2022				candidate gene presumably associated with adaptation to low temperatures in RW chickens; signal of selective sweep
							ENSGALG00000040834	LGR4	leucine rich repeat containing G protein-coupled receptor 4	5	3874462	3933136	-1	2	Fedorova et al 2022	Yuan et al 2022	Weng et al 2021	Huang et al 2020	candidate gene presumably associated with adaptation to low temperatures in RW chickens; signal of selective sweep; located within a candidate genomic region associated with environmental adaptations of Tibetan chickens; related to pigmentation and identified in the high-frequency ROH regions in yellow-feathered chickens; supposedly candidate gene for pigment synthesis
							ENSGALG00000012163	BDNF	brain derived neurotrophic factor	5	3979544	4011508	-1	4	Fedorova et al 2022	Yu et al 2009	Byerly et al 2009	Yossifoff et al 2008	candidate gene presumably associated with adaptation to low temperatures in RW chickens; signal of selective sweep; a potential role of a splicing variant in MD tumor resistance and susceptibility; interactions between the neuropeptide BDNF and triiodothyronine and/or corticosterone may constitute a homeostatic mechanism that links hypothalamic energy regulation controlling body composition; gene…
37		USH; RUW	ROH				ENSGALG00000051988		novel gene	5	17504459	17736745	1	3
							ENSGALG00000049329		novel gene	5	17652328	17664047	-1	2
							ENSGALG00000043474		novel gene	5	17730365	17758240	-1	1
				v	RUW; RUW/WCR	ROH; Fst	ENSGALG00000007555	CCND1	cyclin D1 [Source:NCBI gene;Acc:396341]	5	17778656	17793544	1	1	Lin et al 2018				linked to muscle development	ENSG00000110092	CCND1	11	ortholog_one2one	87.3288	86.4407	50	100	1
[truncated: 2,320 more rows]
